# Supplementary material for: Silencing of an Ubiquitin Ligase Increases Grain Width and Weight in indica Rice
Source: Front Genet. 2021 Jan 12;11:600378. doi: 10.3389/fgene.2020.600378 (PMC7835794; doi:10.3389/fgene.2020.600378)
Supplement: Supplementary file 2 [file Table_2.XLSX]

## Sheet: Table S1
Table S1: Primer sequence used for cloning and sequencing of OsGW2
Purpose	Primer name	Sequence (5' to 3')
Sequencing	pJET_FP	CGACTCACTATAGGGAGAGCGGC
	pJET_RP	AAGAACATCGATTTTCCATGGCAG
	M13_FP	GTAAAACGACGGCCA
	M13_RP	CAGGAAACAGCTATGAC
pJET cloning	OsGW2_CDS_FP	ATGGGGAACAGGATAGGGGGGAGGAGGAAGG
	OsGW2_CDS_RP	CTACAACCATGCCAACCCTTGCGAGTGTGT
pENTR cloning for sub-cellular localization	Subloc_pENTR_FP	CACCATGGGGAACAGGATAGGGGGGAGGA
	Subloc_pENTR_RP	CAACCATGCCAACCCTTGCGAGTGTGTTC
pENTR cloning for RNAi	RNAi_pENTR_FP	CACCATGCTGTTCATCGGAACCTTCA
	RNAi_pENTR_FP	GTTCCGGCCTCTGCACCCTCCGA
Transgenic screening	OsActin1_FP	TCCATCTTGGCATCTCTCAG
	OsActin1_RP	GTACCCTCATCAGGCATCTG
	Hygromycin_FP	TCTACACAGCCATCGGTCCAG
	Hygromycin_RP	GATGTAGGAGGGCGTGGATATG
qRT-PCR	OsActin1_qPCR_FP	CAGCCACACTGTCCCCATCTA
	OsActin1_qPCR_RP	AGCAAGGTCGAGACGAAGGA
	OsGW2_qPCR_FP	AGTGCCGTCATACCGATGTG
	OsGW2_qPCR_FP	GCATGAAGGTTCCGATGAACA

## Sheet: Table S2
Table S2: Segregation analysis of OsGW2_RNAi transgenic plants in T1 generation
LINES	Total no. of plants screened	Positive plants	Negative plants	Chi square value	C-value at 99
RNAi_2A	30	22	8	0.04	2.7
RNAi_7A	30	20	10	0.04	2.7
RNAi_9B	28	24	4	1.11	2.7
RNAi_24P2	30	23	7	1.11	2.7

## Sheet: Table S3
Table S3: Number of raw and clean reads of wild-type and OsGW2_RNAi transgenic lines
S. N.	Sample	# of raw reads	# of clean reads	Total clean data (Gb)	# of reads aligned	Alignment %	Unaligned %
1	WT1	60753494	50736800	5.07	45711595	90.1	9.9
2	WT2	75853126	55237330	5.52	49210574	89.09	10.91
3	RNAi_7AP9_1	82733476	78483564	7.84	73117035	93.16	6.84
4	RNAi_7AP9_2	66075658	64606790	6.46	60072926	92.98	7.02
	Total clean reads	50-78 million
	Total clean data	24.89 Gb
	Average alignment	89-93 %

## Sheet: Table S4
Table S4: Total number of DEGs detected in OsGW2_RNAi_7AP9 line. The FPKM values are average of two biological replicates for both WT and OsGW2_RNAi_7AP9.
Genes up regulated in T3 seeds of OsGW2_RNAi line 7AP9							Genes down regulated in T3 seeds of OsGW2_RNAi line 7AP9
LOCUS ID	WT	7AP9	log2(fold_change)	p_value	q_value		LOCUS ID	WT	7AP9	log2(fold_change)	p_value	q_value
LOC_Os01g17420	2.93913	8.31457	1.50025	0.01025	0.175208		LOC_Os10g22150	9.63105	0.1	-6.58962	5e-05	0.00418223
LOC_Os04g58160	1.26713	3.58464	1.50026	0.00425	0.101451		LOC_Os08g29980	1.46078	0.0231185	-5.98155	0.04655	0.373381
LOC_Os03g22680	1.38259	3.91223	1.50062	0.0051	0.114708		LOC_Os11g31920	1.20512	0.0210411	-5.83982	0.0488	0.382539
LOC_Os09g27010	5.01532	14.1966	1.50113	0.0001	0.00725154		LOC_Os04g14850	5.34036	0.1	-5.73887	5e-05	0.00418223
LOC_Os01g68820	1.39873	3.95957	1.50123	0.00455	0.106022		LOC_Os06g06840	1.97277	0.0492954	-5.32263	0.0359	0.332991
LOC_Os11g34460	4.12348	11.7097	1.50577	0.0001	0.00725154		LOC_Os04g07690	3.71699	0.1	-5.21606	5e-05	0.00418223
LOC_Os05g51470	4.89086	13.891	1.50599	0.00015	0.0100212		LOC_Os08g28620	3.47184	0.1	-5.11763	0.0005	0.023904
LOC_Os04g35160	2.58523	7.39851	1.51694	0.0005	0.023904		LOC_Os04g41189	3.45176	0.1	-5.10926	0.0257	0.281737
LOC_Os05g49940	13.431	38.5752	1.52211	5e-05	0.00418223		LOC_Os10g09460	0.768006	0.0233606	-5.03897	0.0502	0.389153
LOC_Os03g08100	0.475662	1.3665	1.52248	0.0294	0.302087		LOC_Os09g23050	3.18386	0.1	-4.9927	5e-05	0.00418223
LOC_Os01g03980	0.899809	2.58705	1.52362	0.01525	0.217277		LOC_Os09g07100	3.03677	0.1	-4.92447	5e-05	0.00418223
LOC_Os02g58170	0.688248	1.9803	1.52472	0.00295	0.080094		LOC_Os04g53544	2.94753	0.1	-4.88143	5e-05	0.00418223
LOC_Os03g53410	2.73007	7.85686	1.52501	0.00025	0.0146757		LOC_Os05g25510	2.89325	0.1	-4.85462	0.0091	0.162638
LOC_Os01g43460	9.23575	26.5959	1.5259	5e-05	0.00418223		LOC_Os12g19720	1.2243	0.0428044	-4.83805	0.04655	0.373381
LOC_Os11g44190	3.02816	8.74412	1.52987	0.00025	0.0146757		LOC_Os05g42170	2.82517	0.1	-4.82027	5e-05	0.00418223
LOC_Os03g57640	1.88369	5.43996	1.53003	0.00075	0.0321191		LOC_Os06g17040	1.63056	0.0588529	-4.79211	0.0002	0.0125823
LOC_Os02g31210	1.13344	3.2744	1.53052	0.0414	0.357433		LOC_Os10g03630	2.69693	0.1	-4.75325	0.0001	0.00725154
LOC_Os03g04190	0.711473	2.05656	1.53135	0.00715	0.139382		LOC_Os01g39340	2.65206	0.1	-4.72904	5e-05	0.00418223
LOC_Os07g40850	1.89743	5.48767	1.53215	0.00305	0.0819071		LOC_Os08g33060	1.3257	0.0506834	-4.7091	0.0309	0.309754
LOC_Os03g31944	2.74139	7.93074	1.53255	0.005	0.113246		LOC_Os09g06990	2.58064	0.1	-4.68966	5e-05	0.00418223
LOC_Os07g01660	1.82523	5.28122	1.53279	0.00105	0.0397404		LOC_Os06g43730	2.54078	0.1	-4.6672	5e-05	0.00418223
LOC_Os02g03200	6.25134	18.1208	1.53541	5e-05	0.00418223		LOC_Os05g17740	2.49302	0.1	-4.63982	5e-05	0.00418223
LOC_Os11g07600	2.7819	8.06531	1.53566	0.00015	0.0100212		LOC_Os12g36790	1.18933	0.0479188	-4.63341	0.02345	0.273088
LOC_Os03g08460	2.69468	7.81775	1.53664	0.0002	0.0125823		LOC_Os05g24680	0.722131	0.0291879	-4.62882	0.01825	0.24111
LOC_Os02g48080	6.21925	18.0775	1.53938	5e-05	0.00418223		LOC_Os06g21220	2.401	0.1	-4.58556	5e-05	0.00418223
LOC_Os03g18890	2.79334	8.12623	1.5406	0.0001	0.00725154		LOC_Os03g48070	2.31435	0.1	-4.53254	0.0002	0.0125823
LOC_Os01g70110	9.93505	28.9474	1.54283	5e-05	0.00418223		LOC_Os03g23110	1.8453	0.0799226	-4.52911	0.0001	0.00725154
LOC_Os09g10820	0.352742	1.02823	1.54348	0.0348	0.327363		LOC_Os02g38380	0.997245	0.0447276	-4.47871	0.00175	0.0564888
LOC_Os07g01310	0.837983	2.44348	1.54394	0.0368	0.336933		LOC_Os09g19290	0.749547	0.0336508	-4.47731	0.01085	0.181626
LOC_Os10g35040	0.719677	2.10378	1.54756	0.00505	0.114029		LOC_Os01g58880	2.1747	0.1	-4.44274	0.00035	0.0189161
LOC_Os11g47500	8.78366	25.6802	1.54776	5e-05	0.00418223		LOC_Os10g09500	1.89799	0.0883302	-4.42542	0.0005	0.023904
LOC_Os06g17450	8.14151	23.8469	1.55043	0.00025	0.0146757		LOC_Os07g34330	2.14254	0.1	-4.42125	0.00035	0.0189161
LOC_Os01g16714	2.70789	7.95317	1.55436	0.0002	0.0125823		LOC_Os06g09950	2.11231	0.1	-4.40075	0.01315	0.198732
LOC_Os05g42210	0.424908	1.2498	1.55647	0.00455	0.106022		LOC_Os07g11580	2.07289	0.1	-4.37357	5e-05	0.00418223
LOC_Os12g16240	4.16244	12.2679	1.55939	0.0036	0.0908794		LOC_Os12g39480	2.05429	0.1	-4.36057	0.001	0.0382111
LOC_Os03g10090	2.48113	7.32307	1.56145	0.0001	0.00725154		LOC_Os05g02160	2.04847	0.1	-4.35647	5e-05	0.00418223
LOC_Os09g34230	10.0786	29.7605	1.5621	5e-05	0.00418223		LOC_Os06g10540	2.03705	0.1	-4.34841	5e-05	0.00418223
LOC_Os02g47510	13.8719	40.9649	1.56222	0.0001	0.00725154		LOC_Os01g65980	2.03328	0.1	-4.34574	5e-05	0.00418223
LOC_Os02g17680	0.270574	0.799298	1.56271	0.02185	0.265129		LOC_Os11g07560	2.00636	0.1	-4.32651	0.03415	0.323718
LOC_Os05g03450	0.696768	2.06148	1.56493	0.00235	0.068976		LOC_Os08g38420	1.99497	0.1	-4.3183	0.0005	0.023904
LOC_Os03g55776	5.5957	16.5646	1.56571	0.0003	0.017069		LOC_Os10g10664	1.9923	0.1	-4.31636	5e-05	0.00418223
LOC_Os01g55610	3.34082	9.89467	1.56645	5e-05	0.00418223		LOC_Os10g05510	1.91751	0.1	-4.26116	0.0001	0.00725154
LOC_Os09g27920	3.82661	11.3499	1.56854	0.0005	0.023904		LOC_Os07g11600	1.28062	0.0668609	-4.25954	0.0086	0.156621
LOC_Os11g13720	1.7012	5.04999	1.56973	0.0079	0.148415		LOC_Os04g25670	1.91263	0.1	-4.25749	5e-05	0.00418223
LOC_Os10g39770	0.582943	1.73421	1.57285	0.002	0.061859		LOC_Os01g48400	1.898	0.1	-4.24641	0.0179	0.238864
LOC_Os07g28890	0.366087	1.08949	1.57339	0.0206	0.256576		LOC_Os06g12300	1.89312	0.1	-4.24269	0.0001	0.00725154
LOC_Os03g13600	0.515732	1.5374	1.5758	0.01845	0.242392		LOC_Os07g32680	1.84125	0.1	-4.20261	5e-05	0.00418223
LOC_Os03g04650	4.89532	14.596	1.5761	5e-05	0.00418223		LOC_Os10g39044	1.82781	0.1	-4.19204	0.00095	0.0376049
LOC_Os03g16060	0.379411	1.13188	1.57689	0.0238	0.274753		LOC_Os11g43910	1.82233	0.1	-4.18771	0.0001	0.00725154
LOC_Os09g31380	1.25783	3.75259	1.57695	0.00705	0.138056		LOC_Os10g26180	1.81943	0.1	-4.18541	0.00035	0.0189161
LOC_Os05g41750	0.365361	1.09015	1.57713	0.0177	0.237603		LOC_Os01g08530	1.81622	0.1	-4.18287	5e-05	0.00418223
LOC_Os12g41390	50.9138	151.932	1.5773	5e-05	0.00418223		LOC_Os09g01950	1.8136	0.1	-4.18078	0.03385	0.323004
LOC_Os07g41230	1.46535	4.37423	1.57778	0.00115	0.0425911		LOC_Os01g06610	1.80327	0.1	-4.17254	5e-05	0.00418223
LOC_Os04g14150	0.508533	1.5186	1.57833	0.0177	0.237603		LOC_Os11g34480	1.79955	0.1	-4.16956	5e-05	0.00418223
LOC_Os01g09030	0.234415	0.701217	1.5808	0.01665	0.228605		LOC_Os11g45140	1.79319	0.1	-4.16446	5e-05	0.00418223
LOC_Os08g28890	0.353002	1.05638	1.58138	0.03175	0.314139		LOC_Os05g17230	1.7729	0.1	-4.14804	5e-05	0.00418223
LOC_Os01g16310	0.900591	2.69795	1.58292	0.0004	0.0206691		LOC_Os03g48730	1.77154	0.1	-4.14693	0.0063	0.127717
LOC_Os03g20500	0.5584	1.6752	1.58496	0.00875	0.158461		LOC_Os06g48260	1.77043	0.1	-4.14603	0.0257	0.281737
LOC_Os10g39140	1.72203	5.16663	1.58511	0.00025	0.0146757		LOC_Os08g23300	0.664894	0.0377812	-4.13738	0.04655	0.373381
LOC_Os06g48170	1.56615	4.70073	1.58566	0.00455	0.106022		LOC_Os05g23020	1.7514	0.1	-4.13044	5e-05	0.00418223
LOC_Os02g18000	0.82339	2.47217	1.58613	0.00025	0.0146757		LOC_Os09g07650	1.74552	0.1	-4.12558	5e-05	0.00418223
LOC_Os03g45250	4.69231	14.1102	1.58837	0.00015	0.0100212		LOC_Os02g50720	1.74197	0.1	-4.12265	0.0005	0.023904
LOC_Os08g43450	0.746465	2.24487	1.58849	0.01215	0.192261		LOC_Os10g06180	1.7096	0.1	-4.09559	5e-05	0.00418223
LOC_Os07g39970	0.694947	2.091	1.58922	0.0335	0.321981		LOC_Os02g03170	1.70854	0.1	-4.09469	0.0179	0.238863
LOC_Os09g36950	1.53026	4.60618	1.58979	0.0349	0.327708		LOC_Os07g35120	1.70557	0.1	-4.09218	5e-05	0.00418223
LOC_Os01g34890	0.554643	1.67025	1.59043	0.0011	0.0411217		LOC_Os10g38520	1.68692	0.1	-4.07632	5e-05	0.00418223
LOC_Os05g38590	0.467086	1.40757	1.59145	0.02805	0.294289		LOC_Os01g37700	1.66755	0.1	-4.05966	5e-05	0.00418223
LOC_Os02g02320	2.56316	7.72864	1.59229	0.00015	0.0100212		LOC_Os06g24770	1.66251	0.1	-4.05529	5e-05	0.00418223
LOC_Os03g38540	2.89412	8.76106	1.59798	0.0001	0.00725154		LOC_Os07g16400	0.847853	0.0510107	-4.05494	0.0011	0.0411217
LOC_Os04g50770	1.6085	4.87246	1.59893	0.0003	0.017069		LOC_Os06g32700	1.63391	0.1	-4.03026	5e-05	0.00418223
LOC_Os04g11400	0.91117	2.76545	1.60172	0.02105	0.260054		LOC_Os04g04900	1.21682	0.0753432	-4.01349	0.001	0.0382111
LOC_Os08g37456	8.41636	25.5715	1.60327	5e-05	0.00418223		LOC_Os05g19320	1.6121	0.1	-4.01087	5e-05	0.00418223
LOC_Os02g34320	0.635289	1.93197	1.60459	0.0195	0.249723		LOC_Os11g26870	1.61108	0.1	-4.00996	0.00615	0.125759
LOC_Os01g57650	0.84929	2.58601	1.6064	0.00225	0.0666072		LOC_Os01g45810	1.9352	0.121021	-3.99915	5e-05	0.00418223
LOC_Os01g47420	4.5566	13.8862	1.60762	0.0003	0.017069		LOC_Os03g47390	1.59896	0.1	-3.99906	0.0022	0.0657283
LOC_Os03g38950	10.348	31.606	1.61085	5e-05	0.00418223		LOC_Os05g17180	2.4116	0.151247	-3.99501	0.0001	0.00725154
LOC_Os08g36630	4.77407	14.6191	1.61456	5e-05	0.00418223		LOC_Os06g42550	1.58996	0.1	-3.99092	0.01315	0.198732
LOC_Os02g41580	8.27642	25.3521	1.61503	5e-05	0.00418223		LOC_Os12g06930	1.57653	0.1	-3.97868	5e-05	0.00418223
LOC_Os03g05570	1.30499	4.00037	1.61609	0.0036	0.0908794		LOC_Os09g24070	1.55369	0.1	-3.95763	5e-05	0.00418223
LOC_Os01g02940	1.13043	3.46782	1.61716	0.00025	0.0146757		LOC_Os08g10690	1.54122	0.1	-3.946	0.01315	0.198732
LOC_Os03g55230	6.77493	20.8183	1.61957	5e-05	0.00418223		LOC_Os03g10660	1.53528	0.1	-3.94043	0.03385	0.323004
LOC_Os03g03370	1.2974	3.98731	1.61979	0.0024	0.0696538		LOC_Os12g10350	1.52379	0.1	-3.92959	0.0058	0.123428
LOC_Os11g02570	0.643561	1.97936	1.62089	0.0177	0.237603		LOC_Os04g25630	1.51335	0.1	-3.91967	5e-05	0.00418223
LOC_Os02g44530	0.287493	0.884853	1.62191	0.02265	0.269716		LOC_Os01g43790	1.50192	0.1	-3.90874	0.00095	0.0376049
LOC_Os01g69960	1.28074	3.94374	1.62259	0.00165	0.0547631		LOC_Os06g32520	1.50168	0.1	-3.90851	0.00015	0.0100212
LOC_Os06g35630	0.218997	0.67599	1.62609	0.0471	0.37535		LOC_Os12g35090	1.4994	0.1	-3.90631	0.00025	0.0146757
LOC_Os12g38100	0.767452	2.37039	1.62698	0.03155	0.313237		LOC_Os06g51440	1.47594	0.1	-3.88356	5e-05	0.00418223
LOC_Os10g28030	0.293534	0.906633	1.62699	0.0081	0.150967		LOC_Os09g20890	1.47121	0.1	-3.87893	5e-05	0.00418223
LOC_Os10g30790	4.14185	12.7981	1.62758	5e-05	0.00418223		LOC_Os11g43790	2.67067	0.181686	-3.87768	0.04655	0.373381
LOC_Os03g42710	1.28485	3.97062	1.62776	0.0006	0.0278615		LOC_Os06g29230	1.45215	0.1	-3.86012	0.0001	0.00725154
LOC_Os03g54000	0.327161	1.01245	1.62978	0.0061	0.125759		LOC_Os04g26510	1.44939	0.1	-3.85737	5e-05	0.00418223
LOC_Os07g42924	2.72695	8.44036	1.63002	0.0002	0.0125823		LOC_Os04g41010	1.44688	0.1	-3.85487	0.0257	0.281737
LOC_Os08g28710	1.59799	4.94978	1.63111	0.0003	0.017069		LOC_Os04g25950	1.44564	0.1	-3.85364	5e-05	0.00418223
LOC_Os05g08640	0.606834	1.8806	1.63182	0.00385	0.0951947		LOC_Os02g36250	1.43127	0.1	-3.83922	0.00335	0.0863363
LOC_Os07g01540	0.253157	0.785236	1.63309	0.0051	0.114708		LOC_Os11g25840	1.43119	0.1	-3.83914	5e-05	0.00418223
LOC_Os05g04600	0.375177	1.16412	1.6336	0.01985	0.251839		LOC_Os04g05300	1.57353	0.110046	-3.83783	0.00235	0.068976
LOC_Os03g13274	1.98388	6.16771	1.63641	5e-05	0.00418223		LOC_Os03g60440	1.42701	0.1	-3.83492	5e-05	0.00418223
LOC_Os10g25180	1.33237	4.14626	1.63782	0.0051	0.114708		LOC_Os02g24470	1.42669	0.1	-3.8346	5e-05	0.00418223
LOC_Os03g50050	1.30163	4.06309	1.64226	0.0004	0.0206691		LOC_Os07g10510	1.4235	0.1	-3.83137	0.03385	0.323004
LOC_Os01g51540	7.96264	24.8771	1.6435	5e-05	0.00418223		LOC_Os04g04890	1.41916	0.1	-3.82697	5e-05	0.00418223
LOC_Os03g48750	128.943	403.433	1.6456	0.0001	0.00725154		LOC_Os02g08060	1.40915	0.1	-3.81675	0.02555	0.281737
LOC_Os10g41130	0.724348	2.27193	1.64916	0.01725	0.233989		LOC_Os06g15610	1.40915	0.1	-3.81675	0.02555	0.281737
LOC_Os01g04640	0.580128	1.82323	1.65205	0.0292	0.300688		LOC_Os08g36800	1.40671	0.1	-3.81425	5e-05	0.00418223
LOC_Os06g06910	0.405749	1.27736	1.65451	0.0203	0.255181		LOC_Os11g24310	1.40457	0.1	-3.81206	0.001	0.0382111
LOC_Os01g58640	1.81393	5.71075	1.65456	0.00025	0.0146757		LOC_Os05g37650	1.403	0.1	-3.81044	5e-05	0.00418223
LOC_Os03g12250	0.255357	0.804142	1.65493	0.0116	0.187094		LOC_Os11g12670	1.40132	0.1	-3.80871	0.0001	0.00725154
LOC_Os01g40860	6.63703	20.9154	1.65596	5e-05	0.00418223		LOC_Os11g26420	1.39877	0.1	-3.80609	5e-05	0.00418223
LOC_Os01g45200	0.887191	2.80501	1.66069	0.0044	0.103693		LOC_Os06g31770	1.39662	0.1	-3.80387	5e-05	0.00418223
LOC_Os02g10880	3.17713	10.0522	1.66172	5e-05	0.00418223		LOC_Os10g31690	1.3947	0.1	-3.80188	5e-05	0.00418223
LOC_Os01g08380	0.712387	2.25506	1.66243	0.0033	0.0858166		LOC_Os10g04410	1.38769	0.1	-3.79461	0.0005	0.023904
LOC_Os01g16980	0.694505	2.20019	1.66357	0.03825	0.343408		LOC_Os11g46990	1.38702	0.1	-3.79392	5e-05	0.00418223
LOC_Os02g10550	0.317436	1.00745	1.66617	0.02595	0.283099		LOC_Os09g25030	1.36519	0.1	-3.77103	0.00605	0.125448
LOC_Os02g16850	0.560788	1.78055	1.6668	0.02645	0.285724		LOC_Os11g09780	1.3647	0.1	-3.77051	5e-05	0.00418223
LOC_Os01g61940	0.544916	1.73113	1.66761	0.002	0.061859		LOC_Os08g16150	1.36329	0.1	-3.76902	0.01285	0.197483
LOC_Os11g05310	0.364106	1.15675	1.66765	0.0558	0.408816		LOC_Os02g26910	1.35359	0.1	-3.75872	5e-05	0.00418223
LOC_Os08g34280	6.26311	19.9128	1.66874	5e-05	0.00418223		LOC_Os11g31260	1.35302	0.1	-3.75811	0.00045	0.0225113
LOC_Os08g09930	0.778954	2.48443	1.6733	0.03165	0.313389		LOC_Os07g22210	1.35267	0.1	-3.75774	5e-05	0.00418223
LOC_Os09g34250	0.459946	1.46774	1.67406	0.00605	0.125448		LOC_Os11g45170	1.34711	0.1	-3.7518	0.0007	0.0307146
LOC_Os01g48130	1.48752	4.74992	1.67499	0.0004	0.0206691		LOC_Os06g10870	1.34442	0.1	-3.74891	5e-05	0.00418223
LOC_Os05g26350	1.3564	4.33173	1.67516	0.00795	0.149083		LOC_Os04g57250	1.34209	0.1	-3.74641	5e-05	0.00418223
LOC_Os04g35890	0.514102	1.64352	1.67666	0.00175	0.0564888		LOC_Os12g17440	1.3401	0.1	-3.74427	0.00065	0.0294439
LOC_Os01g71280	0.538961	1.72301	1.67668	0.00195	0.0608579		LOC_Os05g34740	1.33731	0.1	-3.74126	0.00165	0.0547631
LOC_Os03g60850	3.17228	10.1459	1.6773	5e-05	0.00418223		LOC_Os07g11690	1.33722	0.1	-3.74116	0.001	0.0382111
LOC_Os12g16250	2.11811	6.77481	1.6774	0.00545	0.119315		LOC_Os03g47100	1.33006	0.1	-3.73342	5e-05	0.00418223
LOC_Os01g57710	0.554752	1.77544	1.67826	0.00445	0.104491		LOC_Os11g16740	1.32589	0.1	-3.72889	0.00335	0.0863363
LOC_Os04g47150	0.207341	0.665154	1.68168	0.01575	0.221776		LOC_Os12g13840	1.31894	0.1	-3.72131	5e-05	0.00418223
LOC_Os04g44470	167.089	536.609	1.68325	5e-05	0.00418223		LOC_Os02g24100	1.31881	0.1	-3.72116	5e-05	0.00418223
LOC_Os07g07920	0.630109	2.02436	1.68379	0.0218	0.264584		LOC_Os11g19740	1.31306	0.1	-3.71486	0.02555	0.281737
LOC_Os02g48470	1.15083	3.70465	1.68666	0.02	0.252751		LOC_Os07g39140	1.30778	0.1	-3.70905	0.001	0.0382111
LOC_Os01g55240	0.487955	1.57104	1.6869	0.01095	0.182592		LOC_Os10g17700	1.30271	0.1	-3.70344	0.0001	0.00725154
LOC_Os04g58090	1.58497	5.10494	1.68744	0.00105	0.0397404		LOC_Os07g17820	1.30188	0.1	-3.70252	0.00335	0.0863363
LOC_Os12g39630	3.08719	9.95407	1.68899	0.01115	0.184737		LOC_Os12g35860	1.30035	0.1	-3.70083	0.0257	0.281737
LOC_Os11g05820	0.385647	1.24548	1.69135	0.00265	0.0742861		LOC_Os03g03740	1.29847	0.1	-3.69874	0.00065	0.0294439
LOC_Os08g44020	0.20608	0.665658	1.69158	0.01015	0.174535		LOC_Os07g11530	1.28617	0.1	-3.68501	5e-05	0.00418223
LOC_Os09g36730	1.86172	6.01599	1.69217	0.0007	0.0307146		LOC_Os07g13360	1.2786	0.1	-3.67649	0.00065	0.0294439
LOC_Os04g32404	0.210996	0.68273	1.6941	0.05405	0.403241		LOC_Os03g29065	1.27068	0.1	-3.66753	0.00095	0.0376049
LOC_Os02g28074	0.378161	1.22392	1.69444	0.00665	0.132938		LOC_Os04g30820	1.26951	0.1	-3.6662	0.0002	0.0125823
LOC_Os03g14170	2.63011	8.51382	1.69468	5e-05	0.00418223		LOC_Os05g37180	1.26323	0.1	-3.65905	0.0022	0.0657283
LOC_Os01g64170	6.57087	21.2898	1.69601	5e-05	0.00418223		LOC_Os07g10430	1.26323	0.1	-3.65905	0.0022	0.0657283
LOC_Os04g59340	0.603545	1.95935	1.69884	0.0052	0.116		LOC_Os11g16830	1.12383	0.0890074	-3.65835	0.00375	0.0936162
LOC_Os08g02670	0.923278	3.00636	1.70318	0.00025	0.0146757		LOC_Os10g15140	1.25905	0.1	-3.65426	5e-05	0.00418223
LOC_Os03g63760	1.46094	4.75719	1.70321	0.0004	0.0206691		LOC_Os10g25990	1.57713	0.126033	-3.64543	0.0311	0.310976
LOC_Os01g55110	0.610479	1.99055	1.70515	0.00655	0.1316		LOC_Os11g43630	1.24846	0.1	-3.64208	5e-05	0.00418223
LOC_Os03g15360	0.268117	0.874847	1.70617	0.05495	0.40592		LOC_Os03g37520	1.24634	0.1	-3.63963	5e-05	0.00418223
LOC_Os06g21900	1.8989	6.19775	1.70658	5e-05	0.00418223		LOC_Os04g26460	1.24474	0.1	-3.63777	0.00165	0.0547631
LOC_Os02g44360	2.02644	6.61506	1.70681	5e-05	0.00418223		LOC_Os03g28280	1.24313	0.1	-3.63591	0.00035	0.0189161
LOC_Os09g29850	0.315283	1.0315	1.71002	0.05235	0.397023		LOC_Os05g43700	1.24313	0.1	-3.63591	0.00035	0.0189161
LOC_Os01g52750	0.686675	2.25394	1.71475	0.00055	0.025888		LOC_Os08g35460	1.24273	0.1	-3.63544	0.0058	0.123428
LOC_Os05g04380	0.918585	3.01653	1.7154	0.0009	0.0370122		LOC_Os09g07050	1.23959	0.1	-3.63179	5e-05	0.00418223
LOC_Os01g34880	0.586824	1.92861	1.71656	0.0046	0.106564		LOC_Os09g02640	1.23805	0.1	-3.63	0.0017	0.0552537
LOC_Os12g16200	0.315968	1.03972	1.71834	0.02225	0.267475		LOC_Os01g31790	1.22669	0.1	-3.6167	0.00605	0.125448
LOC_Os10g07510	0.323161	1.06461	1.72	0.0503	0.389287		LOC_Os06g43070	1.22669	0.1	-3.6167	0.00605	0.125448
LOC_Os07g31000	1.4107	4.64892	1.72048	0.05105	0.392802		LOC_Os10g25710	1.21824	0.1	-3.60673	5e-05	0.00418223
LOC_Os10g38910	0.457264	1.50773	1.72128	0.0275	0.291174		LOC_Os02g45470	1.2171	0.1	-3.60538	0.0257	0.281737
LOC_Os01g61044	1.52671	5.04338	1.72396	0.0002	0.0125823		LOC_Os10g33600	1.2171	0.1	-3.60538	0.0257	0.281737
LOC_Os12g06870	1.53434	5.06993	1.72435	5e-05	0.00418223		LOC_Os02g37480	1671.63	137.776	-3.60086	5e-05	0.00418223
LOC_Os12g03290	0.274863	0.908549	1.72485	0.02965	0.303271		LOC_Os10g24180	1.2126	0.1	-3.60003	5e-05	0.00418223
LOC_Os01g42110	0.790193	2.61276	1.7253	0.01515	0.216747		LOC_Os08g29750	1.21025	0.1	-3.59723	0.0179	0.238863
LOC_Os08g11669	0.240923	0.798101	1.728	0.02725	0.290009		LOC_Os03g08284	1.20442	0.1	-3.59027	5e-05	0.00418223
LOC_Os03g14090	0.37593	1.24834	1.73147	0.0035	0.0891811		LOC_Os02g44950	1.20395	0.1	-3.5897	5e-05	0.00418223
LOC_Os09g31031	1.79151	5.95469	1.73285	0.00195	0.0608579		LOC_Os07g35270	1.20309	0.1	-3.58867	5e-05	0.00418223
LOC_Os06g42910	2.77534	9.24037	1.73529	0.0001	0.00725154		LOC_Os07g22260	1.20221	0.1	-3.58762	0.00605	0.125448
LOC_Os02g16860	0.204752	0.682859	1.73771	0.05455	0.404813		LOC_Os07g17870	1.20011	0.1	-3.58509	5e-05	0.00418223
LOC_Os02g40010	1.24872	4.168	1.73891	0.0012	0.04394		LOC_Os07g17184	1.1981	0.1	-3.58268	5e-05	0.00418223
LOC_Os10g21460	0.443697	1.48628	1.74406	0.04915	0.383945		LOC_Os03g45700	1.1953	0.1	-3.5793	0.001	0.0382111
LOC_Os02g18515	0.224911	0.753734	1.7447	0.02355	0.273759		LOC_Os07g31090	1.19425	0.1	-3.57803	5e-05	0.00418223
LOC_Os02g48570	9.1282	30.6645	1.74817	5e-05	0.00418223		LOC_Os07g10800	1.19314	0.1	-3.57669	5e-05	0.00418223
LOC_Os07g35510	1.28246	4.30971	1.74868	0.0001	0.00725154		LOC_Os04g24670	1.19282	0.1	-3.5763	0.0001	0.00725154
LOC_Os12g08720	1.01177	3.40167	1.74936	0.0005	0.023904		LOC_Os04g28360	1.18979	0.1	-3.57264	0.02555	0.281737
LOC_Os02g32504	0.475736	1.60015	1.74997	0.00415	0.0998933		LOC_Os10g22970	1.18979	0.1	-3.57264	0.02555	0.281737
LOC_Os01g04280	0.572014	1.92642	1.7518	0.0014	0.049277		LOC_Os02g36860	1.18098	0.1	-3.56191	0.0005	0.023904
LOC_Os06g09600	1.71684	5.81847	1.76088	0.0047	0.108251		LOC_Os08g27660	1.18098	0.1	-3.56191	0.0005	0.023904
LOC_Os04g49150	0.801344	2.72259	1.76449	0.00665	0.132938		LOC_Os04g07900	1.17909	0.1	-3.5596	0.0257	0.281737
LOC_Os10g27380	0.510944	1.73925	1.76723	0.0052	0.116		LOC_Os11g45040	1.17405	0.1	-3.55342	5e-05	0.00418223
LOC_Os11g02130	0.555144	1.89317	1.76987	0.01325	0.199602		LOC_Os05g09590	1.16938	0.1	-3.54767	5e-05	0.00418223
LOC_Os03g14010	0.436221	1.49001	1.77219	0.00285	0.0780336		LOC_Os11g02030	1.16704	0.1	-3.54478	5e-05	0.00418223
LOC_Os10g25310	4.22134	14.4338	1.77368	0.02225	0.267475		LOC_Os05g31840	1.16363	0.1	-3.54056	5e-05	0.00418223
LOC_Os01g07730	2.86259	9.78805	1.7737	5e-05	0.00418223		LOC_Os08g13820	1.15698	0.1	-3.53229	5e-05	0.00418223
LOC_Os08g32970	0.791294	2.7107	1.77638	0.0032	0.0841886		LOC_Os02g40370	1.15338	0.1	-3.5278	0.02555	0.281737
LOC_Os01g65550	0.274931	0.944638	1.78069	0.0094	0.165881		LOC_Os05g19290	1.15338	0.1	-3.5278	0.02555	0.281737
LOC_Os04g01520	1.23435	4.24204	1.78101	0.0003	0.017069		LOC_Os06g41270	1.15233	0.1	-3.52648	0.0005	0.023904
LOC_Os04g58800	0.81706	2.81068	1.78241	0.00775	0.146983		LOC_Os04g22450	1.15036	0.1	-3.52401	0.00095	0.0376049
LOC_Os01g45450	0.587751	2.02589	1.78528	0.0041	0.099197		LOC_Os08g26060	1.14039	0.1	-3.51146	0.00025	0.0146757
LOC_Os11g47120	0.676263	2.33693	1.78896	0.00225	0.0666072		LOC_Os08g29380	1.13515	0.1	-3.50481	0.01165	0.187094
LOC_Os04g51580	1.10745	3.82922	1.78981	0.00065	0.0294439		LOC_Os12g22790	1.13099	0.1	-3.49951	0.00545	0.119315
LOC_Os01g05820	0.322479	1.11795	1.79358	0.0157	0.221313		LOC_Os03g14160	1.12631	0.1	-3.49353	0.0058	0.123428
LOC_Os07g48460	1.90878	6.61882	1.79392	0.0001	0.00725154		LOC_Os02g05460	1.12154	0.1	-3.48741	0.001	0.0382111
LOC_Os02g45770	1.24163	4.31332	1.79656	0.00135	0.0480066		LOC_Os05g40560	1.12137	0.1	-3.48719	5e-05	0.00418223
LOC_Os01g11500	0.579213	2.0133	1.7974	0.02965	0.303271		LOC_Os08g03410	49.1065	4.38753	-3.48443	5e-05	0.00418223
LOC_Os02g13870	0.319697	1.11365	1.80052	0.01655	0.227958		LOC_Os12g40619	1.11901	0.1	-3.48415	0.02555	0.281737
LOC_Os03g56430	0.196424	0.68443	1.80093	0.0097	0.169557		LOC_Os11g32740	1.11697	0.1	-3.48152	0.00545	0.119315
LOC_Os02g03960	2.59689	9.05081	1.80126	5e-05	0.00418223		LOC_Os04g12780	1.11523	0.1	-3.47927	5e-05	0.00418223
LOC_Os02g12680	0.99715	3.47556	1.80136	0.0012	0.04394		LOC_Os03g42920	1.11465	0.1	-3.47852	5e-05	0.00418223
LOC_Os08g04340	0.768403	2.67883	1.80167	0.01075	0.18077		LOC_Os11g35180	1.11056	0.1	-3.47322	5e-05	0.00418223
LOC_Os09g26310	0.641307	2.23715	1.80257	0.00215	0.0653277		LOC_Os06g03650	1.1094	0.1	-3.47171	0.0257	0.281737
LOC_Os10g22990	4.65435	16.2497	1.80376	5e-05	0.00418223		LOC_Os12g36540	1.1094	0.1	-3.47171	0.0257	0.281737
LOC_Os07g47240	3.8841	13.5889	1.80678	5e-05	0.00418223		LOC_Os01g16280	1.10923	0.1	-3.47149	0.01165	0.187094
LOC_Os11g47330	0.419276	1.46947	1.80932	0.00415	0.0998933		LOC_Os05g03350	1.10807	0.1	-3.46998	5e-05	0.00418223
LOC_Os03g01880	0.803032	2.81508	1.80965	0.0031	0.0826071		LOC_Os08g28300	1.10715	0.1	-3.46878	0.0022	0.0657283
LOC_Os12g18360	0.44115	1.548	1.81106	0.0005	0.023904		LOC_Os09g39840	1.10611	0.1	-3.46742	5e-05	0.00418223
LOC_Os09g21180	1.35177	4.74606	1.81188	0.00025	0.0146757		LOC_Os01g60150	1.10544	0.1	-3.46655	0.00035	0.0189161
LOC_Os04g59330	3.78916	13.3104	1.8126	5e-05	0.00418223		LOC_Os02g46950	1.10444	0.1	-3.46524	0.0017	0.0552537
LOC_Os07g34070	0.57835	2.0332	1.81374	0.00315	0.0833816		LOC_Os10g12720	1.10288	0.1	-3.4632	5e-05	0.00418223
LOC_Os03g14030	0.193452	0.680404	1.81442	0.0337	0.322583		LOC_Os11g14310	1.10097	0.1	-3.4607	0.0179	0.238863
LOC_Os03g27590	1.12954	3.9751	1.81526	0.0002	0.0125823		LOC_Os05g37670	1.09871	0.1	-3.45774	5e-05	0.00418223
LOC_Os10g06630	3.77585	13.3314	1.81995	0.0001	0.00725154		LOC_Os01g58048	8.8647	0.808983	-3.45389	0.00015	0.0100212
LOC_Os12g05650	5.61863	19.8451	1.82049	5e-05	0.00418223		LOC_Os12g35050	1.09288	0.1	-3.45006	0.00605	0.125448
LOC_Os07g44180	0.98864	3.49507	1.8218	0.004	0.0975985		LOC_Os03g64420	1.09273	0.1	-3.44987	0.00035	0.0189161
LOC_Os05g11950	0.598293	2.11733	1.82332	0.00325	0.0850718		LOC_Os06g22170	1.09273	0.1	-3.44987	0.00035	0.0189161
LOC_Os12g07150	0.419685	1.48665	1.82469	0.00385	0.0951947		LOC_Os08g21650	1.0927	0.1	-3.44983	0.00015	0.0100212
LOC_Os02g06560	2.98642	10.582	1.82512	0.02235	0.268179		LOC_Os01g38640	1.09116	0.1	-3.44779	0.00035	0.0189161
LOC_Os12g08090	0.719005	2.56261	1.83354	0.00115	0.0425911		LOC_Os02g50420	1.08994	0.1	-3.44618	0.01285	0.197483
LOC_Os04g45860	0.580857	2.07105	1.83411	0.00065	0.0294439		LOC_Os02g47240	1.08651	0.1	-3.44163	0.02555	0.281737
LOC_Os01g12520	0.651671	2.32415	1.83449	0.01125	0.185266		LOC_Os01g49070	1.07331	0.1	-3.42399	0.00605	0.125448
LOC_Os03g40830	2.17233	7.74825	1.83463	5e-05	0.00418223		LOC_Os06g33130	1.07331	0.1	-3.42399	0.00605	0.125448
LOC_Os03g16670	2.98635	10.6664	1.83662	5e-05	0.00418223		LOC_Os03g42850	1.07127	0.1	-3.42125	0.01315	0.198732
LOC_Os01g50622	3.63038	12.9751	1.83755	5e-05	0.00418223		LOC_Os06g31050	2.62886	0.245953	-3.41798	0.001	0.0382111
LOC_Os05g39990	4.12557	14.7666	1.83967	5e-05	0.00418223		LOC_Os12g30450	1.06718	0.1	-3.41573	0.00015	0.0100212
LOC_Os01g05810	2.10063	7.53568	1.84292	5e-05	0.00418223		LOC_Os09g28400	105.805	9.92353	-3.41441	5e-05	0.00418223
LOC_Os03g08580	8.86421	31.8462	1.84506	5e-05	0.00418223		LOC_Os11g01660	1.06213	0.1	-3.40889	0.0005	0.023904
LOC_Os08g32930	1.26035	4.54248	1.84966	0.00195	0.0608579		LOC_Os11g22090	1.06132	0.1	-3.40779	5e-05	0.00418223
LOC_Os03g57950	0.206977	0.747723	1.85303	0.02195	0.265968		LOC_Os10g27460	1.05346	0.1	-3.39706	5e-05	0.00418223
LOC_Os07g46350	0.368163	1.33128	1.8544	0.0066	0.132245		LOC_Os02g42340	1.05319	0.1	-3.39669	0.0179	0.238863
LOC_Os01g53990	0.305632	1.10599	1.85547	0.0135	0.201958		LOC_Os02g48070	1.05319	0.1	-3.39669	0.0179	0.238863
LOC_Os02g34360	1.1432	4.14268	1.85749	0.00565	0.121991		LOC_Os10g31370	1.05281	0.1	-3.39617	5e-05	0.00418223
LOC_Os06g50080	2.08186	7.54783	1.85819	0.00015	0.0100212		LOC_Os02g09520	1.05096	0.1	-3.39364	0.00615	0.125759
LOC_Os12g07640	0.186951	0.68238	1.86792	0.0545	0.404674		LOC_Os10g31490	1.05048	0.1	-3.39298	5e-05	0.00418223
LOC_Os02g02830	0.466317	1.70232	1.86812	0.0245	0.278488		LOC_Os12g22670	1.04923	0.1	-3.39126	5e-05	0.00418223
LOC_Os03g17350	3.12232	11.4236	1.87133	5e-05	0.00418223		LOC_Os02g36430	1.04708	0.1	-3.3883	0.0257	0.281737
LOC_Os03g29770	2.01295	7.36628	1.87162	0.0003	0.017069		LOC_Os11g23150	1.04527	0.1	-3.3858	5e-05	0.00418223
LOC_Os01g49310	0.906586	3.32195	1.87351	5e-05	0.00418223		LOC_Os02g38540	1.04523	0.1	-3.38575	5e-05	0.00418223
LOC_Os07g10440	5.4016	19.8095	1.87473	0.00015	0.0100212		LOC_Os03g40430	1.04353	0.1	-3.3834	5e-05	0.00418223
LOC_Os08g06280	1.97226	7.23533	1.87521	0.00035	0.0189161		LOC_Os03g54070	1.04259	0.1	-3.3821	0.0022	0.0657283
LOC_Os04g46079	0.183881	0.674629	1.87532	0.05125	0.393347		LOC_Os04g16020	1.03592	0.1	-3.37284	0.0001	0.00725154
LOC_Os11g31940	0.460488	1.68956	1.87541	0.0143	0.209093		LOC_Os09g34260	1.03586	0.1	-3.37276	0.00095	0.0376049
LOC_Os02g07870	0.302739	1.11125	1.87604	0.0053	0.117471		LOC_Os10g24140	1.03586	0.1	-3.37276	0.00095	0.0376049
LOC_Os07g06620	2.44878	9.00669	1.87893	5e-05	0.00418223		LOC_Os07g19330	1.03331	0.1	-3.3692	5e-05	0.00418223
LOC_Os03g48780	1.50606	5.54016	1.87915	0.00105	0.0397404		LOC_Os02g28210	1.03078	0.1	-3.36566	0.0179	0.238863
LOC_Os11g32650	0.30096	1.11108	1.88432	0.01335	0.200467		LOC_Os08g31290	1.03078	0.1	-3.36566	0.0179	0.238863
LOC_Os01g45470	15.5794	57.5876	1.88612	5e-05	0.00418223		LOC_Os11g19470	1.02948	0.1	-3.36384	0.0058	0.123428
LOC_Os05g03530	0.332363	1.22889	1.88652	0.0134	0.200984		LOC_Os05g20440	1.02842	0.1	-3.36236	5e-05	0.00418223
LOC_Os03g10210	0.654236	2.427	1.89129	0.0027	0.0751587		LOC_Os04g49600	1.0276	0.1	-3.36121	0.0022	0.0657283
LOC_Os04g49890	1.8161	6.74016	1.89194	5e-05	0.00418223		LOC_Os02g12640	1.02491	0.1	-3.35743	0.001	0.0382111
LOC_Os04g45060	0.523278	1.94265	1.89238	0.01825	0.24111		LOC_Os06g29540	1.02387	0.1	-3.35596	0.0001	0.00725154
LOC_Os11g14290	0.986715	3.66729	1.89401	0.03925	0.3481		LOC_Os01g50670	1.02244	0.1	-3.35394	5e-05	0.00418223
LOC_Os07g44440	1.59303	5.92606	1.8953	0.00275	0.0761412		LOC_Os05g39630	1.01941	0.1	-3.34966	5e-05	0.00418223
LOC_Os02g02340	3.06765	11.4548	1.90075	5e-05	0.00418223		LOC_Os02g18220	1.01835	0.1	-3.34816	0.0257	0.281737
LOC_Os01g19260	1.12012	4.183	1.90088	0.00015	0.0100212		LOC_Os04g09420	1.01835	0.1	-3.34816	0.0257	0.281737
LOC_Os04g47990	0.394697	1.47685	1.90371	0.0027	0.0751587		LOC_Os01g10560	1.01648	0.1	-3.34551	5e-05	0.00418223
LOC_Os09g29490	0.261611	0.979054	1.90397	0.0204	0.255251		LOC_Os07g19570	1.01534	0.1	-3.34389	0.00165	0.0547631
LOC_Os06g22390	1.55763	5.83063	1.9043	0.0015	0.051604		LOC_Os02g20370	1.01204	0.1	-3.33919	0.0058	0.123428
LOC_Os05g06480	1.87149	7.00738	1.90469	5e-05	0.00418223		LOC_Os10g11022	1.00922	0.1	-3.33517	0.0001	0.00725154
LOC_Os03g15920	9.33088	34.9572	1.9055	5e-05	0.00418223		LOC_Os03g37030	1.00572	0.1	-3.33016	0.0001	0.00725154
LOC_Os11g13990	0.216214	0.811728	1.90854	0.0028	0.0771132		LOC_Os11g28900	1.0055	0.1	-3.32984	5e-05	0.00418223
LOC_Os09g15170	0.208122	0.784332	1.91403	0.00975	0.170316		LOC_Os01g48590	1.00461	0.1	-3.32856	0.00545	0.119315
LOC_Os03g36080	0.705597	2.66084	1.91497	0.00535	0.118175		LOC_Os06g41650	1.00456	0.1	-3.32849	0.01315	0.198732
LOC_Os08g01120	0.368965	1.39844	1.92226	0.03965	0.349671		LOC_Os10g31710	1.00362	0.1	-3.32714	5e-05	0.00418223
LOC_Os09g36010	4.43033	16.8083	1.92369	5e-05	0.00418223		LOC_Os03g37020	1.00167	0.1	-3.32434	5e-05	0.00418223
LOC_Os03g06705	0.903071	3.43509	1.92744	0.00095	0.0376049		LOC_Os08g31590	0.999841	0.1	-3.3217	0.01285	0.197483
LOC_Os05g34854	0.413716	1.57558	1.92917	0.00535	0.118175		LOC_Os03g63840	0.996606	0.1	-3.31702	0.0017	0.0552537
LOC_Os05g07280	0.309137	1.17925	1.93155	0.0032	0.0841886		LOC_Os12g02770	0.996344	0.1	-3.31664	5e-05	0.00418223
LOC_Os05g43240	0.19924	0.76139	1.93413	0.0077	0.146357		LOC_Os01g47720	0.995181	0.1	-3.31496	0.0058	0.123428
LOC_Os03g45340	0.401848	1.53948	1.93772	0.01715	0.233121		LOC_Os05g33770	0.99514	0.1	-3.3149	0.001	0.0382111
LOC_Os09g26300	0.288924	1.10827	1.93955	0.0209	0.259128		LOC_Os11g01230	0.995126	0.1	-3.31488	0.01165	0.187094
LOC_Os02g09850	0.516117	1.98531	1.94359	0.0204	0.255251		LOC_Os11g37430	0.992857	0.1	-3.31159	5e-05	0.00418223
LOC_Os08g41880	5.04305	19.4501	1.94741	5e-05	0.00418223		LOC_Os04g26010	0.987851	0.1	-3.30429	5e-05	0.00418223
LOC_Os02g11020	0.272144	1.05077	1.949	0.0062	0.126432		LOC_Os10g28690	0.987774	0.1	-3.30418	5e-05	0.00418223
LOC_Os02g53750	0.765326	2.9596	1.95126	0.00055	0.025888		LOC_Os06g30550	0.987639	0.1	-3.30398	0.00045	0.0225113
LOC_Os01g63990	3.66932	14.2159	1.95392	5e-05	0.00418223		LOC_Os01g21340	0.986715	0.1	-3.30263	0.00095	0.0376049
LOC_Os08g26850	0.297109	1.15248	1.95568	0.0089	0.160448		LOC_Os09g07520	0.981913	0.1	-3.2956	0.00615	0.125759
LOC_Os01g15340	3.11178	12.0802	1.95683	0.00015	0.0100212		LOC_Os11g25490	0.979536	0.1	-3.2921	0.01285	0.197483
LOC_Os06g22654	0.364516	1.41874	1.96056	0.04545	0.36977		LOC_Os06g21270	0.977057	0.1	-3.28844	5e-05	0.00418223
LOC_Os04g55100	0.717477	2.79259	1.9606	0.02755	0.291465		LOC_Os03g30410	0.974994	0.1	-3.28539	0.01165	0.187094
LOC_Os07g09420	3.17854	12.3796	1.96153	5e-05	0.00418223		LOC_Os02g25750	0.973569	0.1	-3.28328	0.0004	0.0206691
LOC_Os06g05550	0.275398	1.07266	1.9616	0.014	0.206455		LOC_Os01g33480	0.973504	0.1	-3.28319	0.00095	0.0376049
LOC_Os03g57200	1.37267	5.35096	1.96281	0.00085	0.0353207		LOC_Os04g47790	0.972639	0.1	-3.2819	0.02555	0.281737
LOC_Os07g40860	66.2351	258.36	1.96371	5e-05	0.00418223		LOC_Os01g27510	0.971864	0.1	-3.28075	0.001	0.0382111
LOC_Os07g41410	0.748639	2.92872	1.96793	0.01115	0.184737		LOC_Os12g02940	0.971864	0.1	-3.28075	0.001	0.0382111
LOC_Os06g12790	0.245076	0.959832	1.96955	0.0323	0.316616		LOC_Os02g39460	0.960998	0.1	-3.26453	0.00035	0.0189161
LOC_Os05g28730	0.432893	1.69827	1.97198	0.0137	0.203714		LOC_Os03g19230	0.957538	0.1	-3.25933	5e-05	0.00418223
LOC_Os01g73200	0.216508	0.850141	1.97328	0.03645	0.335211		LOC_Os01g34090	0.95639	0.1	-3.2576	0.00545	0.119315
LOC_Os09g15230	2.18857	8.61345	1.9766	0.0002	0.0125823		LOC_Os11g46890	0.955175	0.1	-3.25577	5e-05	0.00418223
LOC_Os02g53180	2.0532	8.09961	1.97998	5e-05	0.00418223		LOC_Os07g08934	0.954747	0.1	-3.25512	5e-05	0.00418223
LOC_Os05g02070	121.885	480.823	1.97999	5e-05	0.00418223		LOC_Os08g12170	0.952012	0.1	-3.25098	5e-05	0.00418223
LOC_Os01g21970	0.235413	0.929013	1.9805	0.01495	0.214835		LOC_Os09g29900	0.949107	0.1	-3.24657	5e-05	0.00418223
LOC_Os04g27960	0.322185	1.27337	1.98269	0.01735	0.234669		LOC_Os04g13250	0.948416	0.1	-3.24552	5e-05	0.00418223
LOC_Os03g08470	25.8718	102.556	1.98696	5e-05	0.00418223		LOC_Os07g30350	0.945949	0.1	-3.24176	5e-05	0.00418223
LOC_Os01g28500	0.923154	3.66282	1.98831	0.0053	0.117471		LOC_Os12g10020	0.945921	0.1	-3.24172	0.0022	0.0657283
LOC_Os03g56900	0.858141	3.41029	1.99061	0.0015	0.051604		LOC_Os12g20290	0.945034	0.1	-3.24037	5e-05	0.00418223
LOC_Os12g29220	0.319691	1.27552	1.99634	0.0068	0.134535		LOC_Os04g14530	0.943873	0.1	-3.23859	0.0017	0.0552537
LOC_Os07g12800	4.94599	19.736	1.9965	5e-05	0.00418223		LOC_Os04g13950	1.704	0.18091	-3.23558	0.0272	0.289716
LOC_Os11g05700	1.44228	5.76759	1.99962	5e-05	0.00418223		LOC_Os06g21230	0.940912	0.1	-3.23406	0.0007	0.0307146
LOC_Os07g08390	1.68326	6.7456	2.00269	5e-05	0.00418223		LOC_Os11g38280	0.940488	0.1	-3.23341	0.0257	0.281737
LOC_Os09g36520	0.626011	2.51286	2.00507	0.00135	0.0480066		LOC_Os08g30410	0.937371	0.1	-3.22862	0.0007	0.0307146
LOC_Os12g12470	0.28146	1.13033	2.00574	0.01585	0.2227		LOC_Os01g51730	0.937023	0.1	-3.22808	0.01165	0.187094
LOC_Os12g08700	1.43394	5.76186	2.00655	0.00425	0.101451		LOC_Os07g37340	0.937023	0.1	-3.22808	0.01165	0.187094
LOC_Os12g02030	0.29686	1.19386	2.00778	0.0255	0.281737		LOC_Os08g21450	0.937023	0.1	-3.22808	0.01165	0.187094
LOC_Os11g42800	0.745351	3.01407	2.01572	0.00025	0.0146757		LOC_Os12g17560	0.937023	0.1	-3.22808	0.01165	0.187094
LOC_Os04g43680	1.62927	6.59522	2.0172	0.0002	0.0125823		LOC_Os03g46370	0.933937	0.1	-3.22333	5e-05	0.00418223
LOC_Os01g63540	0.167945	0.680156	2.01788	0.02275	0.270048		LOC_Os11g41370	0.931192	0.1	-3.21908	5e-05	0.00418223
LOC_Os04g41680	0.334011	1.35316	2.01836	0.02265	0.269716		LOC_Os02g22750	0.928436	0.1	-3.2148	0.00025	0.0146757
LOC_Os01g58150	1.66548	6.7482	2.01856	0.0005	0.023904		LOC_Os06g10240	0.92842	0.1	-3.21478	0.001	0.0382111
LOC_Os12g30520	0.705261	2.86345	2.02153	0.00015	0.0100212		LOC_Os07g02080	0.926704	0.1	-3.21211	0.00545	0.119315
LOC_Os06g04990	1.37004	5.56572	2.02235	0.0005	0.023904		LOC_Os01g20140	0.926152	0.1	-3.21125	0.0001	0.00725154
LOC_Os04g01140	0.199975	0.814479	2.02606	0.0113	0.185266		LOC_Os05g33530	0.924092	0.1	-3.20804	0.00065	0.0294439
LOC_Os02g57560	0.177192	0.721845	2.02638	0.02875	0.298189		LOC_Os03g38090	0.923838	0.1	-3.20764	0.02555	0.281737
LOC_Os01g04710	0.445712	1.82335	2.03241	0.0014	0.049277		LOC_Os08g22300	0.923838	0.1	-3.20764	0.02555	0.281737
LOC_Os02g44370	1.73116	7.09401	2.03486	5e-05	0.00418223		LOC_Os06g38250	0.921702	0.1	-3.2043	5e-05	0.00418223
LOC_Os01g65650	0.332195	1.36431	2.03807	0.0056	0.121265		LOC_Os12g02140	0.9191	0.1	-3.20022	0.01165	0.187094
LOC_Os04g58070	0.26288	1.08027	2.03892	0.0092	0.16369		LOC_Os12g02920	0.917226	0.1	-3.19728	0.0002	0.0125823
LOC_Os09g32150	0.39312	1.62918	2.0511	0.0226	0.269617		LOC_Os11g39880	0.917062	0.1	-3.19702	5e-05	0.00418223
LOC_Os11g31090	1.02119	4.23512	2.05215	0.00025	0.0146757		LOC_Os10g03920	0.916883	0.1	-3.19674	5e-05	0.00418223
LOC_Os11g29290	0.397654	1.65183	2.05448	0.00345	0.0882545		LOC_Os11g11230	0.915814	0.1	-3.19505	5e-05	0.00418223
LOC_Os01g48000	0.737897	3.06564	2.0547	5e-05	0.00418223		LOC_Os10g06190	0.914881	0.1	-3.19358	5e-05	0.00418223
LOC_Os12g06260	0.313965	1.30784	2.05851	0.01545	0.218981		LOC_Os07g34660	0.909715	0.1	-3.18541	0.01315	0.198732
LOC_Os03g64150	0.221077	0.922894	2.06162	0.01605	0.224414		LOC_Os12g05130	0.909372	0.1	-3.18487	5e-05	0.00418223
LOC_Os05g43660	0.470745	1.96735	2.06324	0.0183	0.241401		LOC_Os08g30220	0.903741	0.1	-3.17591	5e-05	0.00418223
LOC_Os05g39800	1.13306	4.74777	2.06703	5e-05	0.00418223		LOC_Os03g19830	0.903103	0.1	-3.17489	0.00045	0.0225113
LOC_Os06g39880	0.746535	3.13148	2.06856	0.0003	0.017069		LOC_Os06g34990	0.901967	0.1	-3.17307	0.00025	0.0146757
LOC_Os03g18950	0.261048	1.09552	2.06923	0.01775	0.237966		LOC_Os08g39010	0.901154	0.1	-3.17177	0.02555	0.281737
LOC_Os06g03640	0.181566	0.76622	2.07726	0.0179	0.238863		LOC_Os03g17380	0.900791	0.1	-3.17119	0.0001	0.00725154
LOC_Os05g28040	1.14734	4.85374	2.0808	0.0004	0.0206691		LOC_Os10g22356	0.898133	0.1	-3.16693	0.00615	0.125759
LOC_Os07g09610	0.269275	1.14269	2.08528	0.0073	0.14119		LOC_Os01g64320	0.896409	0.1	-3.16416	0.0017	0.0552537
LOC_Os04g37550	0.519414	2.20759	2.08752	0.00145	0.0505557		LOC_Os09g10250	0.89462	0.1	-3.16128	0.0257	0.281737
LOC_Os09g31446	0.314055	1.3355	2.08829	0.01225	0.193194		LOC_Os11g30300	0.894542	0.1	-3.16115	0.00335	0.0863363
LOC_Os05g27580	0.933367	3.96921	2.08834	0.0041	0.099197		LOC_Os02g18710	0.892359	0.1	-3.15762	0.0005	0.023904
LOC_Os07g40830	2.58693	11.0168	2.09039	0.00065	0.0294439		LOC_Os10g32620	0.889003	0.1	-3.15219	0.01285	0.197483
LOC_Os02g48910	0.509155	2.17534	2.09506	0.01175	0.188		LOC_Os02g15830	0.887101	0.1	-3.1491	0.0022	0.0657283
LOC_Os06g03800	2.44945	10.4781	2.09685	5e-05	0.00418223		LOC_Os06g29620	0.885194	0.1	-3.14599	0.01165	0.187094
LOC_Os06g09310	1.3218	5.66149	2.09868	5e-05	0.00418223		LOC_Os09g24720	0.88343	0.1	-3.14312	5e-05	0.00418223
LOC_Os03g57970	1.26914	5.44227	2.10036	0.0031	0.0826071		LOC_Os10g31650	0.882031	0.1	-3.14083	5e-05	0.00418223
LOC_Os11g23890	0.393094	1.70913	2.12032	0.0016	0.0538632		LOC_Os03g19600	0.880264	0.1	-3.13794	5e-05	0.00418223
LOC_Os03g32470	0.178129	0.777	2.12499	0.028	0.294062		LOC_Os01g49960	0.878045	0.1	-3.13429	0.00045	0.0225113
LOC_Os06g02250	0.671755	2.93862	2.12913	0.0025	0.0714743		LOC_Os11g17620	0.874413	0.1	-3.12831	0.0017	0.0552537
LOC_Os04g40730	1.86337	8.16159	2.13094	5e-05	0.00418223		LOC_Os02g22710	0.87435	0.1	-3.12821	5e-05	0.00418223
LOC_Os03g26010	0.289983	1.27036	2.1312	0.0112	0.185266		LOC_Os11g12150	0.873261	0.1	-3.12641	0.0257	0.281737
LOC_Os11g44950	4.06386	17.8531	2.13525	5e-05	0.00418223		LOC_Os05g30200	0.872759	0.1	-3.12558	0.00095	0.0376049
LOC_Os10g34730	0.63287	2.78689	2.13867	0.00555	0.120637		LOC_Os03g43030	0.871606	0.1	-3.12368	5e-05	0.00418223
LOC_Os01g51360	0.16422	0.728633	2.14956	0.02145	0.262863		LOC_Os03g37070	0.871409	0.1	-3.12335	0.00095	0.0376049
LOC_Os09g27820	0.243948	1.08269	2.14997	0.0136	0.202809		LOC_Os02g30430	0.871305	0.1	-3.12318	5e-05	0.00418223
LOC_Os01g52010	1.01113	4.49811	2.15335	5e-05	0.00418223		LOC_Os06g41620	0.871255	0.1	-3.1231	5e-05	0.00418223
LOC_Os07g05040	0.256348	1.1422	2.15564	0.03355	0.321981		LOC_Os01g44290	0.868934	0.1	-3.11925	0.00025	0.0146757
LOC_Os03g10320	1.08698	4.85009	2.15769	0.0004	0.0206691		LOC_Os02g13010	0.834767	0.0962397	-3.11667	0.0099	0.171604
LOC_Os10g41060	0.467516	2.09051	2.16077	0.0003	0.017069		LOC_Os10g42560	0.867309	0.1	-3.11655	0.00165	0.0547631
LOC_Os03g17870	31.5377	141.225	2.16285	5e-05	0.00418223		LOC_Os01g42100	0.867049	0.1	-3.11611	5e-05	0.00418223
LOC_Os03g15530	0.211988	0.949583	2.16331	0.00805	0.150414		LOC_Os06g37130	0.865561	0.1	-3.11364	0.0022	0.0657283
LOC_Os09g28510	0.71352	3.2011	2.16554	0.0125	0.195647		LOC_Os02g44420	0.863687	0.1	-3.11051	0.00095	0.0376049
LOC_Os01g08810	0.563572	2.53116	2.16713	0.0008	0.0339515		LOC_Os04g01260	0.863146	0.1	-3.1096	0.00035	0.0189161
LOC_Os02g56120	1.42457	6.41615	2.17118	0.0002	0.0125823		LOC_Os07g25600	0.862362	0.1	-3.10829	0.00095	0.0376049
LOC_Os05g39350	0.318503	1.43961	2.1763	0.0019	0.0598021		LOC_Os05g48830	0.861962	0.1	-3.10762	0.0001	0.00725154
LOC_Os01g71670	0.296959	1.3467	2.18109	0.0112	0.185266		LOC_Os07g11610	1.59104	0.184807	-3.10588	5e-05	0.00418223
LOC_Os04g39489	0.773533	3.51493	2.18396	0.0001	0.00725154		LOC_Os02g36690	0.860785	0.1	-3.10565	0.01315	0.198732
LOC_Os02g30570	0.243087	1.10519	2.18475	0.01915	0.247568		LOC_Os07g27240	0.859056	0.1	-3.10275	0.0001	0.00725154
LOC_Os12g15920	1.03209	4.69518	2.18561	5e-05	0.00418223		LOC_Os02g22200	0.858852	0.1	-3.10241	0.02555	0.281737
LOC_Os07g36544	1.14784	5.22256	2.18584	5e-05	0.00418223		LOC_Os09g15310	0.85748	0.1	-3.1001	5e-05	0.00418223
LOC_Os01g71310	0.190787	0.870042	2.18912	0.0063	0.127717		LOC_Os06g45880	0.855512	0.1	-3.09679	5e-05	0.00418223
LOC_Os03g55120	1.53454	7.00377	2.19033	0.00015	0.0100212		LOC_Os03g13530	0.855146	0.1	-3.09617	0.00615	0.125759
LOC_Os10g32990	0.430962	1.97846	2.19875	0.00015	0.0100212		LOC_Os08g20100	0.8535	0.1	-3.09339	0.00095	0.0376049
LOC_Os02g36350	0.275289	1.26892	2.20458	0.00545	0.119315		LOC_Os03g35750	0.852771	0.1	-3.09216	0.0058	0.123428
LOC_Os07g44410	19.3629	89.5216	2.20894	5e-05	0.00418223		LOC_Os02g46770	0.852198	0.1	-3.09119	0.001	0.0382111
LOC_Os07g39530	0.592962	2.74332	2.20991	5e-05	0.00418223		LOC_Os04g12770	0.850092	0.1	-3.08762	5e-05	0.00418223
LOC_Os02g32814	2.35129	10.8826	2.2105	5e-05	0.00418223		LOC_Os12g44120	0.849974	0.1	-3.08742	5e-05	0.00418223
LOC_Os11g40030	0.24014	1.11718	2.21791	0.0228	0.270048		LOC_Os11g42760	0.846097	0.1	-3.08082	0.00095	0.0376049
LOC_Os06g12410	0.227479	1.06096	2.22156	0.025	0.281737		LOC_Os10g28170	0.845603	0.1	-3.07998	0.01315	0.198732
LOC_Os01g63460	0.537883	2.51453	2.22492	0.00045	0.0225113		LOC_Os04g19440	0.845038	0.1	-3.07902	0.0022	0.0657283
LOC_Os10g06680	0.165496	0.774399	2.22628	0.0295	0.302694		LOC_Os01g51560	0.84354	0.1	-3.07646	0.001	0.0382111
LOC_Os10g33760	1.30639	6.12421	2.22894	0.0002	0.0125823		LOC_Os12g19200	0.843034	0.1	-3.07559	0.00615	0.125759
LOC_Os04g01490	2.52286	11.839	2.23042	5e-05	0.00418223		LOC_Os05g34590	0.842152	0.1	-3.07408	0.01285	0.197483
LOC_Os01g56450	0.279556	1.31307	2.23173	0.01905	0.246768		LOC_Os07g29430	0.8403	0.1	-3.0709	5e-05	0.00418223
LOC_Os01g61070	1.34679	6.33916	2.23477	0.00425	0.101451		LOC_Os08g40130	0.839763	0.1	-3.06998	0.0257	0.281737
LOC_Os11g37340	0.203546	0.958525	2.23546	0.0296	0.303059		LOC_Os11g07340	0.839703	0.1	-3.06988	5e-05	0.00418223
LOC_Os06g44180	0.686119	3.23155	2.2357	0.00055	0.025888		LOC_Os05g41960	0.839621	0.1	-3.06974	0.0001	0.00725154
LOC_Os09g38670	0.780148	3.68245	2.23885	0.00385	0.0951947		LOC_Os09g20960	0.839104	0.1	-3.06885	0.02555	0.281737
LOC_Os06g50120	0.263686	1.24737	2.242	0.0144	0.209962		LOC_Os03g47440	0.8387	0.1	-3.06815	0.01165	0.187094
LOC_Os01g07420	0.337048	1.59574	2.2432	0.0065	0.130697		LOC_Os06g37980	0.838231	0.1	-3.06735	0.00025	0.0146757
LOC_Os03g43440	0.914143	4.34805	2.24988	0.00015	0.0100212		LOC_Os08g26530	0.836687	0.1	-3.06469	0.0001	0.00725154
LOC_Os09g02690	0.392221	1.86886	2.25242	0.00865	0.1572		LOC_Os12g10080	0.835771	0.1	-3.06311	0.00545	0.119315
LOC_Os09g27750	0.515454	2.46051	2.25504	0.00155	0.0528675		LOC_Os07g12460	0.833358	0.1	-3.05894	0.0257	0.281737
LOC_Os10g37400	4.32989	20.685	2.25618	5e-05	0.00418223		LOC_Os05g45290	0.831878	0.1	-3.05637	0.00045	0.0225113
LOC_Os02g19420	1.38663	6.62898	2.2572	0.0002	0.0125823		LOC_Os03g36390	0.831678	0.1	-3.05603	0.00065	0.0294439
LOC_Os09g32992	0.181153	0.866658	2.25825	0.00825	0.152773		LOC_Os12g27670	0.831098	0.1	-3.05502	5e-05	0.00418223
LOC_Os06g39230	0.969028	4.6488	2.26225	5e-05	0.00418223		LOC_Os07g19340	0.829796	0.1	-3.05276	5e-05	0.00418223
LOC_Os05g46530	0.327339	1.57356	2.26517	0.01525	0.217277		LOC_Os01g50950	0.827594	0.1	-3.04892	0.01285	0.197483
LOC_Os10g34480	2.61938	12.6105	2.26733	0.0105	0.17807		LOC_Os01g54070	0.827594	0.1	-3.04892	0.01285	0.197483
LOC_Os03g26910	1.14956	5.54168	2.26924	5e-05	0.00418223		LOC_Os12g07420	0.825503	0.1	-3.04527	0.0007	0.0307146
LOC_Os06g48030	1.85336	8.94388	2.27076	5e-05	0.00418223		LOC_Os10g03500	0.824651	0.1	-3.04378	0.00045	0.0225113
LOC_Os01g03730	4.16311	20.2077	2.27917	5e-05	0.00418223		LOC_Os03g49790	0.824074	0.1	-3.04277	5e-05	0.00418223
LOC_Os06g20820	0.511057	2.48278	2.2804	0.02165	0.264064		LOC_Os08g42240	0.822004	0.1	-3.03915	0.00605	0.125448
LOC_Os01g09590	2.31123	11.2612	2.28463	5e-05	0.00418223		LOC_Os03g20610	0.820214	0.1	-3.036	0.02555	0.281737
LOC_Os04g38450	0.174088	0.84887	2.28573	0.0068	0.134535		LOC_Os09g24430	0.820214	0.1	-3.036	0.02555	0.281737
LOC_Os01g65169	1.16069	5.72345	2.3019	5e-05	0.00418223		LOC_Os11g46180	0.819802	0.1	-3.03528	0.00615	0.125759
LOC_Os01g55940	2.24394	11.0946	2.30575	5e-05	0.00418223		LOC_Os08g14370	0.818953	0.1	-3.03378	5e-05	0.00418223
LOC_Os04g54474	1.26067	6.25163	2.31004	5e-05	0.00418223		LOC_Os09g30060	0.818039	0.1	-3.03217	5e-05	0.00418223
LOC_Os01g06310	0.943414	4.68489	2.31205	0.00275	0.0761412		LOC_Os12g16990	0.81659	0.1	-3.02961	0.00025	0.0146757
LOC_Os03g59010	128.974	640.876	2.31296	5e-05	0.00418223		LOC_Os04g25260	0.816008	0.1	-3.02858	0.0022	0.0657283
LOC_Os03g46150	0.801182	3.98285	2.3136	0.00325	0.0850718		LOC_Os11g44415	0.815298	0.1	-3.02733	0.0001	0.00725154
LOC_Os08g35210	0.749672	3.72839	2.31422	0.00015	0.0100212		LOC_Os01g34940	0.810804	0.1	-3.01935	0.00605	0.125448
LOC_Os04g54240	1.09015	5.42278	2.31451	0.00065	0.0294439		LOC_Os01g41110	0.809017	0.1	-3.01617	5e-05	0.00418223
LOC_Os01g55549	0.200854	0.999792	2.31548	0.00425	0.101451		LOC_Os06g34230	0.808677	0.1	-3.01556	0.0005	0.023904
LOC_Os09g16200	0.825367	4.12028	2.31963	5e-05	0.00418223		LOC_Os09g31100	0.808677	0.1	-3.01556	0.0005	0.023904
LOC_Os07g40870	2.54558	12.7535	2.32483	5e-05	0.00418223		LOC_Os05g16550	0.808491	0.1	-3.01523	5e-05	0.00418223
LOC_Os10g25400	0.672016	3.36728	2.32502	0.0007	0.0307146		LOC_Os03g45010	0.806272	0.1	-3.01127	0.001	0.0382111
LOC_Os06g16350	4.08997	20.5211	2.32695	5e-05	0.00418223		LOC_Os08g30180	0.805693	0.1	-3.01023	0.0001	0.00725154
LOC_Os04g56060	0.4451	2.24161	2.33233	0.0005	0.023904		LOC_Os04g35320	0.886732	0.110172	-3.00874	0.004	0.0975985
LOC_Os08g08980	0.170941	0.863582	2.33683	0.047	0.375131		LOC_Os04g22940	0.803925	0.1	-3.00706	0.00095	0.0376049
LOC_Os12g43510	2.3498	11.936	2.34471	0.00025	0.0146757		LOC_Os04g55310	0.803783	0.1	-3.00681	0.00015	0.0100212
LOC_Os06g16240	0.226277	1.15367	2.35007	0.00595	0.125078		LOC_Os02g14510	0.80306	0.1	-3.00551	0.01315	0.198732
LOC_Os01g64620	0.180857	0.922997	2.35148	0.04625	0.372417		LOC_Os12g37090	0.80306	0.1	-3.00551	0.01315	0.198732
LOC_Os02g51760	0.170618	0.871275	2.35236	0.00815	0.151735		LOC_Os05g11660	0.802	0.1	-3.0036	0.00545	0.119315
LOC_Os07g40290	2.74898	14.0564	2.35426	5e-05	0.00418223		LOC_Os09g11930	0.798525	0.1	-2.99734	0.001	0.0382111
LOC_Os06g49220	0.127597	0.652523	2.35443	0.0169	0.230996		LOC_Os01g36380	0.797451	0.1	-2.9954	5e-05	0.00418223
LOC_Os05g48900	0.547676	2.80388	2.35603	0.0013	0.0467422		LOC_Os04g46800	0.796834	0.1	-2.99428	0.0257	0.281737
LOC_Os08g33710	7.65098	39.1815	2.35646	5e-05	0.00418223		LOC_Os08g44030	0.796773	0.1	-2.99417	0.01165	0.187094
LOC_Os02g13060	2.447	12.5528	2.35892	5e-05	0.00418223		LOC_Os12g34100	2.42827	0.304778	-2.9941	5e-05	0.00418223
LOC_Os12g08760	39.7809	205.222	2.36704	5e-05	0.00418223		LOC_Os07g17740	0.796191	0.1	-2.99311	0.0003	0.017069
LOC_Os11g14040	0.172163	0.889626	2.36942	0.0412	0.356539		LOC_Os06g27570	0.795557	0.1	-2.99197	5e-05	0.00418223
LOC_Os11g35080	0.343985	1.77887	2.37054	0.00675	0.134058		LOC_Os10g08500	0.794153	0.1	-2.98942	5e-05	0.00418223
LOC_Os06g48180	0.179458	0.929566	2.37291	0.02325	0.272474		LOC_Os08g08520	0.791338	0.1	-2.98429	0.00545	0.119315
LOC_Os10g38860	0.455638	2.36151	2.37375	0.0003	0.017069		LOC_Os07g10000	0.789291	0.1	-2.98056	0.00605	0.125448
LOC_Os01g02900	0.312719	1.62088	2.37384	0.0016	0.0538632		LOC_Os06g33620	0.78916	0.1	-2.98032	5e-05	0.00418223
LOC_Os01g50110	4.23517	22.0554	2.38064	5e-05	0.00418223		LOC_Os07g16380	0.7889	0.1	-2.97984	0.0022	0.0657283
LOC_Os02g28470	0.141459	0.736994	2.38127	0.04175	0.358304		LOC_Os07g23230	0.787794	0.1	-2.97782	5e-05	0.00418223
LOC_Os12g15530	18.3312	96.1451	2.39091	5e-05	0.00418223		LOC_Os04g18800	0.787603	0.1	-2.97747	0.0004	0.0206691
LOC_Os02g17292	0.363152	1.90523	2.39132	0.0007	0.0307146		LOC_Os06g21250	0.78606	0.1	-2.97464	5e-05	0.00418223
LOC_Os03g33090	0.234642	1.23724	2.39859	0.02195	0.265968		LOC_Os05g06040	0.785933	0.1	-2.97441	0.00335	0.0863363
LOC_Os12g38860	0.282603	1.49103	2.39946	0.0002	0.0125823		LOC_Os05g48710	0.77159	0.0983512	-2.97182	0.05165	0.395012
LOC_Os02g34860	0.154924	0.818118	2.40075	0.01685	0.230496		LOC_Os01g15590	0.78235	0.1	-2.96781	0.00095	0.0376049
LOC_Os03g12510	0.327285	1.73467	2.40604	0.024	0.275587		LOC_Os01g20060	0.78235	0.1	-2.96781	0.00095	0.0376049
LOC_Os01g52130	2.11649	11.2266	2.40718	5e-05	0.00418223		LOC_Os03g05090	0.78235	0.1	-2.96781	0.00095	0.0376049
LOC_Os01g07500	0.131161	0.700345	2.41673	0.01615	0.225204		LOC_Os01g23690	0.781233	0.1	-2.96575	0.00095	0.0376049
LOC_Os01g52550	0.450612	2.40901	2.41848	0.0001	0.00725154		LOC_Os04g28670	0.781233	0.1	-2.96575	0.00095	0.0376049
LOC_Os01g67030	0.884801	4.75165	2.425	5e-05	0.00418223		LOC_Os10g09430	0.781118	0.1	-2.96554	5e-05	0.00418223
LOC_Os09g23300	1.51522	8.14073	2.42563	5e-05	0.00418223		LOC_Os01g63130	0.779939	0.1	-2.96336	5e-05	0.00418223
LOC_Os03g27230	27.398	147.368	2.42728	5e-05	0.00418223		LOC_Os04g35980	0.778969	0.1	-2.96157	5e-05	0.00418223
LOC_Os12g32290	0.29804	1.60482	2.42883	0.04645	0.373331		LOC_Os06g50210	0.778392	0.1	-2.9605	5e-05	0.00418223
LOC_Os09g16010	0.166448	0.897179	2.43032	0.00705	0.138056		LOC_Os01g31310	0.775484	0.1	-2.9551	0.00025	0.0146757
LOC_Os02g56600	0.172456	0.929571	2.43034	0.00705	0.138056		LOC_Os01g73370	0.77505	0.1	-2.95429	0.00095	0.0376049
LOC_Os12g37970	2.6856	14.4766	2.43041	5e-05	0.00418223		LOC_Os02g42930	0.774658	0.1	-2.95356	0.0033	0.0858166
LOC_Os08g14700	0.703848	3.81473	2.43825	0.0004	0.0206691		LOC_Os01g53830	0.773776	0.1	-2.95192	5e-05	0.00418223
LOC_Os04g36600	0.193474	1.04997	2.44014	0.04695	0.374963		LOC_Os02g14850	0.773707	0.1	-2.95179	5e-05	0.00418223
LOC_Os07g03710	0.181627	0.98659	2.44147	0.047	0.375131		LOC_Os01g47090	0.772526	0.1	-2.94958	5e-05	0.00418223
LOC_Os01g73170	2.18844	11.9202	2.44543	5e-05	0.00418223		LOC_Os06g17110	0.771553	0.1	-2.94777	0.00095	0.0376049
LOC_Os02g19130	0.241356	1.31916	2.45038	0.0032	0.0841886		LOC_Os09g30502	0.770327	0.1	-2.94547	5e-05	0.00418223
LOC_Os06g42030	0.722206	3.99044	2.46607	5e-05	0.00418223		LOC_Os03g36460	0.76932	0.1	-2.94358	0.0005	0.023904
LOC_Os02g41630	23.0292	127.41	2.46794	5e-05	0.00418223		LOC_Os12g24620	0.768948	0.1	-2.94289	0.00335	0.0863363
LOC_Os05g35500	0.510198	2.82273	2.46796	0.0015	0.051604		LOC_Os12g28440	0.768843	0.1	-2.94269	5e-05	0.00418223
LOC_Os01g65110	0.265779	1.47639	2.47377	0.00305	0.0819071		LOC_Os12g40270	0.767884	0.1	-2.94089	0.00095	0.0376049
LOC_Os07g47700	0.955397	5.31176	2.47502	5e-05	0.00418223		LOC_Os11g27660	0.765713	0.1	-2.9368	5e-05	0.00418223
LOC_Os03g60509	3.51892	19.5984	2.47753	5e-05	0.00418223		LOC_Os04g33380	0.764536	0.1	-2.93458	0.01315	0.198732
LOC_Os02g49060	0.15747	0.877601	2.47849	0.0449	0.367839		LOC_Os11g02140	0.763287	0.1	-2.93223	0.0257	0.281737
LOC_Os03g12290	3.41653	19.1246	2.48483	5e-05	0.00418223		LOC_Os06g07750	0.762128	0.1	-2.93003	0.0017	0.0552537
LOC_Os10g28330	0.176817	0.990559	2.48599	0.01425	0.208538		LOC_Os01g01230	0.761751	0.1	-2.92932	5e-05	0.00418223
LOC_Os04g46280	3.72643	20.9549	2.49142	5e-05	0.00418223		LOC_Os04g32420	0.76166	0.1	-2.92915	0.01285	0.197483
LOC_Os10g33190	0.463592	2.60955	2.49287	0.0047	0.108251		LOC_Os11g11030	0.76166	0.1	-2.92915	0.01285	0.197483
LOC_Os03g40540	0.556066	3.13488	2.49508	5e-05	0.00418223		LOC_Os12g04570	0.760201	0.1	-2.92638	5e-05	0.00418223
LOC_Os02g44000	0.239605	1.35163	2.49597	0.02105	0.260054		LOC_Os11g15020	0.759573	0.1	-2.92519	0.00035	0.0189161
LOC_Os05g14010	0.510397	2.90729	2.50998	5e-05	0.00418223		LOC_Os07g45140	0.758784	0.1	-2.92369	0.01165	0.187094
LOC_Os11g04010	0.56828	3.27138	2.52523	0.0002	0.0125823		LOC_Os01g10240	0.757908	0.1	-2.92202	5e-05	0.00418223
LOC_Os01g57004	0.327484	1.9046	2.53999	0.05375	0.402104		LOC_Os10g28150	0.757534	0.1	-2.92131	5e-05	0.00418223
LOC_Os09g32948	3.78588	22.0608	2.54278	5e-05	0.00418223		LOC_Os05g19360	0.757157	0.1	-2.92059	0.00615	0.125759
LOC_Os11g42940	0.208186	1.21374	2.54351	0.04595	0.371503		LOC_Os02g10870	0.756805	0.1	-2.91992	0.00165	0.0547631
LOC_Os09g14550	0.503399	2.93891	2.54551	0.00195	0.0608579		LOC_Os07g43220	0.755811	0.1	-2.91803	5e-05	0.00418223
LOC_Os05g23350	0.325258	1.90679	2.55149	0.00105	0.0397404		LOC_Os06g34880	0.755247	0.1	-2.91695	0.0058	0.123428
LOC_Os12g08780	0.282511	1.65796	2.55303	0.0108	0.181258		LOC_Os06g44670	0.754055	0.1	-2.91467	0.0017	0.0552537
LOC_Os09g27700	0.138456	0.820981	2.56792	0.0035	0.0891811		LOC_Os01g25940	0.753942	0.1	-2.91445	0.00095	0.0376049
LOC_Os05g04584	0.776882	4.65587	2.58328	5e-05	0.00418223		LOC_Os01g27850	0.75268	0.1	-2.91204	0.00335	0.0863363
LOC_Os01g74152	0.121543	0.728498	2.58346	0.05345	0.40096		LOC_Os03g08040	0.751951	0.1	-2.91064	5e-05	0.00418223
LOC_Os03g25150	0.231045	1.38862	2.58741	0.0024	0.0696538		LOC_Os09g14890	0.751876	0.1	-2.91049	0.00025	0.0146757
LOC_Os10g33830	0.280058	1.68652	2.59025	0.00315	0.0833816		LOC_Os11g34540	0.751803	0.1	-2.91035	5e-05	0.00418223
LOC_Os02g53130	0.207801	1.26093	2.60121	0.00035	0.0189161		LOC_Os07g23780	0.749496	0.1	-2.90592	0.00605	0.125448
LOC_Os06g51310	0.917439	5.59246	2.6078	5e-05	0.00418223		LOC_Os05g14710	0.749105	0.1	-2.90517	5e-05	0.00418223
LOC_Os04g39350	0.44596	2.72328	2.61036	0.0102	0.174873		LOC_Os08g26800	0.748133	0.1	-2.90329	5e-05	0.00418223
LOC_Os01g61160	0.340383	2.08645	2.61582	0.00165	0.0547631		LOC_Os08g12810	0.747523	0.1	-2.90212	0.0257	0.281737
LOC_Os03g55734	2.09482	12.8917	2.62154	0.00015	0.0100212		LOC_Os09g29910	0.74716	0.1	-2.90142	0.00095	0.0376049
LOC_Os09g34920	0.151444	0.933733	2.62423	0.0102	0.174873		LOC_Os05g04760	0.746904	0.1	-2.90092	0.01165	0.187094
LOC_Os07g40890	5.25606	32.4622	2.62671	5e-05	0.00418223		LOC_Os05g16380	0.746151	0.1	-2.89947	0.0017	0.0552537
LOC_Os12g23280	0.866863	5.36693	2.63022	5e-05	0.00418223		LOC_Os04g44660	0.745964	0.1	-2.89911	0.00025	0.0146757
LOC_Os02g44654	0.399772	2.47979	2.63297	5e-05	0.00418223		LOC_Os08g09850	0.745964	0.1	-2.89911	0.00025	0.0146757
LOC_Os02g44840	0.305076	1.91198	2.64783	0.03565	0.331504		LOC_Os03g29200	0.744355	0.1	-2.89599	5e-05	0.00418223
LOC_Os01g74020	0.858407	5.40482	2.65451	0.0001	0.00725154		LOC_Os08g34560	0.743828	0.1	-2.89497	0.00035	0.0189161
LOC_Os12g10540	1.83492	11.5623	2.65564	5e-05	0.00418223		LOC_Os08g23080	0.741837	0.1	-2.8911	5e-05	0.00418223
LOC_Os04g39030	1.68245	10.6415	2.66107	5e-05	0.00418223		LOC_Os05g30110	0.741061	0.1	-2.88959	0.00165	0.0547631
LOC_Os03g29614	0.23394	1.48926	2.67039	0.0086	0.156621		LOC_Os07g16450	0.740582	0.1	-2.88866	0.0001	0.00725154
LOC_Os01g67090	0.184328	1.17707	2.67485	0.00205	0.0628796		LOC_Os04g48320	0.740052	0.1	-2.88763	5e-05	0.00418223
LOC_Os06g34730	0.230036	1.47753	2.68326	0.02515	0.281737		LOC_Os02g50520	0.738571	0.1	-2.88474	0.0001	0.00725154
LOC_Os12g18960	0.218912	1.41478	2.69215	0.0017	0.0552537		LOC_Os02g32960	0.736845	0.1	-2.88136	0.0003	0.017069
LOC_Os11g14570	0.235622	1.52644	2.69562	0.00065	0.0294439		LOC_Os09g35820	0.735533	0.1	-2.87879	5e-05	0.00418223
LOC_Os09g10340	0.120892	0.789426	2.70709	0.01625	0.22599		LOC_Os01g34460	0.735478	0.1	-2.87868	0.0001	0.00725154
LOC_Os12g02500	0.189603	1.24096	2.7104	0.0243	0.277249		LOC_Os02g33100	0.735386	0.1	-2.8785	0.01165	0.187094
LOC_Os01g67010	0.19301	1.2724	2.7208	0.0036	0.0908794		LOC_Os01g72550	0.734733	0.1	-2.87722	0.0033	0.0858166
LOC_Os10g17650	0.567502	3.74345	2.72167	0.0001	0.00725154		LOC_Os04g05280	0.733431	0.1	-2.87466	0.00165	0.0547631
LOC_Os01g07060	0.1	0.664437	2.73213	0.0005	0.023904		LOC_Os10g09600	0.733431	0.1	-2.87466	0.00165	0.0547631
LOC_Os02g56510	1.56592	10.4185	2.73407	5e-05	0.00418223		LOC_Os07g29400	0.732951	0.1	-2.87372	0.00095	0.0376049
LOC_Os08g41030	0.281557	1.88494	2.74302	0.016	0.224017		LOC_Os08g16920	0.731742	0.1	-2.87134	5e-05	0.00418223
LOC_Os08g41950	2.41163	16.1802	2.74615	5e-05	0.00418223		LOC_Os05g44720	0.730384	0.1	-2.86866	5e-05	0.00418223
LOC_Os03g03164	0.303718	2.03915	2.74716	0.00115	0.0425911		LOC_Os05g31580	0.729133	0.1	-2.86618	0.0002	0.0125823
LOC_Os10g35300	0.247339	1.66084	2.74735	0.0043	0.102456		LOC_Os07g22870	0.727236	0.1	-2.86242	0.0033	0.0858166
LOC_Os04g59120	1.54284	10.3958	2.75234	5e-05	0.00418223		LOC_Os08g31360	0.726856	0.1	-2.86167	0.01285	0.197483
LOC_Os08g38580	0.502072	3.41262	2.76491	0.0045	0.105236		LOC_Os06g05570	0.724678	0.1	-2.85734	0.0022	0.0657283
LOC_Os05g47540	0.363301	2.47724	2.7695	5e-05	0.00418223		LOC_Os12g18160	0.724678	0.1	-2.85734	0.0022	0.0657283
LOC_Os06g04870	0.255839	1.74863	2.77292	0.0045	0.105236		LOC_Os05g29170	0.724094	0.1	-2.85618	5e-05	0.00418223
LOC_Os06g49970	0.31002	2.13551	2.78415	0.00065	0.0294439		LOC_Os11g25740	0.723399	0.1	-2.85479	0.0017	0.0552537
LOC_Os04g09590	0.186132	1.28341	2.78558	0.01475	0.213204		LOC_Os11g30830	0.723216	0.1	-2.85443	0.00025	0.0146757
LOC_Os01g65660	0.256356	1.77057	2.78799	0.0096	0.168149		LOC_Os06g07914	2.71257	0.375077	-2.8544	0.0005	0.023904
LOC_Os02g44730	0.145764	1.00729	2.78877	0.0222	0.267309		LOC_Os02g24810	0.72315	0.1	-2.85429	0.00065	0.0294439
LOC_Os11g25540	0.1	0.694523	2.79602	0.05325	0.400415		LOC_Os05g11100	0.722205	0.1	-2.85241	0.02555	0.281737
LOC_Os04g18930	0.239405	1.67763	2.8089	0.0189	0.245562		LOC_Os01g14400	0.721205	0.1	-2.85041	0.00095	0.0376049
LOC_Os09g36930	0.182316	1.28276	2.81474	0.01325	0.199602		LOC_Os07g28830	0.720427	0.1	-2.84885	0.00615	0.125759
LOC_Os03g58350	1.38123	9.75754	2.82056	5e-05	0.00418223		LOC_Os01g36110	0.719214	0.1	-2.84642	5e-05	0.00418223
LOC_Os06g05960	0.1	0.707387	2.8225	0.02765	0.291986		LOC_Os07g40560	0.717364	0.1	-2.84271	5e-05	0.00418223
LOC_Os01g72270	0.118568	0.839203	2.82331	0.0233	0.27269		LOC_Os07g40820	0.713491	0.0994721	-2.84253	0.0461	0.371961
LOC_Os01g10504	0.999587	7.19198	2.84698	5e-05	0.00418223		LOC_Os06g14910	0.715893	0.1	-2.83974	5e-05	0.00418223
LOC_Os09g21040	0.448204	3.23187	2.85014	0.02365	0.274183		LOC_Os03g33400	0.715113	0.1	-2.83817	0.0001	0.00725154
LOC_Os07g35180	0.1	0.723891	2.85577	0.01425	0.208538		LOC_Os08g26480	0.714643	0.1	-2.83722	0.00035	0.0189161
LOC_Os05g33900	0.46062	3.34776	2.86155	0.00075	0.0321191		LOC_Os03g02620	0.713371	0.1	-2.83465	0.01165	0.187094
LOC_Os08g05910	1.07547	7.8287	2.86381	5e-05	0.00418223		LOC_Os06g25510	0.713371	0.1	-2.83465	0.01165	0.187094
LOC_Os01g64710	0.1	0.731979	2.8718	0.05325	0.400415		LOC_Os02g17560	0.713079	0.1	-2.83406	0.001	0.0382111
LOC_Os02g39490	0.510974	3.74754	2.87462	0.0004	0.0206691		LOC_Os06g49690	0.711767	0.1	-2.83141	5e-05	0.00418223
LOC_Os08g02180	0.597895	4.38823	2.87568	0.0007	0.0307146		LOC_Os02g12430	0.710575	0.1	-2.82899	0.00025	0.0146757
LOC_Os04g31350	0.210521	1.55363	2.88361	0.013	0.198732		LOC_Os02g48440	0.708048	0.1	-2.82385	0.02555	0.281737
LOC_Os12g04340	0.168555	1.24566	2.88562	0.0236	0.274156		LOC_Os06g14560	0.705625	0.1	-2.8189	5e-05	0.00418223
LOC_Os08g19420	0.608251	4.49539	2.88571	0.0001	0.00725154		LOC_Os12g40580	0.703823	0.1	-2.81521	0.0257	0.281737
LOC_Os08g44190	0.74558	5.57447	2.9024	0.0024	0.0696538		LOC_Os06g25240	0.703822	0.1	-2.81521	0.001	0.0382111
LOC_Os09g25150	4.4151	33.0923	2.90598	5e-05	0.00418223		LOC_Os06g13590	0.703456	0.1	-2.81446	5e-05	0.00418223
LOC_Os10g25060	0.494795	3.71726	2.90934	0.00015	0.0100212		LOC_Os08g35319	0.703412	0.1	-2.81437	5e-05	0.00418223
LOC_Os04g58860	0.339034	2.56023	2.91677	0.001	0.0382111		LOC_Os08g31550	0.703205	0.1	-2.81395	0.0022	0.0657283
LOC_Os03g25490	0.0890726	0.672881	2.9173	0.03395	0.323124		LOC_Os08g40000	0.703205	0.1	-2.81395	0.0022	0.0657283
LOC_Os12g27930	0.685856	5.19565	2.92133	0.0054	0.119177		LOC_Os02g32390	0.702538	0.1	-2.81258	5e-05	0.00418223
LOC_Os02g37800	0.133542	1.01613	2.92772	0.01275	0.197483		LOC_Os11g34330	0.701991	0.1	-2.81145	0.0017	0.0552537
LOC_Os12g09300	0.745934	5.75803	2.94846	5e-05	0.00418223		LOC_Os12g07510	0.701963	0.1	-2.81139	0.0003	0.017069
LOC_Os04g35140	0.275737	2.13818	2.95502	5e-05	0.00418223		LOC_Os05g03360	0.700932	0.1	-2.80927	5e-05	0.00418223
LOC_Os02g51680	0.223837	1.74046	2.95895	0.0068	0.134535		LOC_Os06g33060	0.700924	0.1	-2.80926	5e-05	0.00418223
LOC_Os05g42190	0.265341	2.07794	2.96923	0.01275	0.197483		LOC_Os04g56250	0.718662	0.102605	-2.80821	0.025	0.281737
LOC_Os03g12790	0.370451	2.92923	2.98317	0.0001	0.00725154		LOC_Os08g30430	0.697909	0.1	-2.80304	0.001	0.0382111
LOC_Os06g47620	0.620585	4.90846	2.98357	5e-05	0.00418223		LOC_Os01g15420	0.696327	0.1	-2.79976	0.0022	0.0657283
LOC_Os02g48850	0.248755	1.97127	2.98633	0.02335	0.272782		LOC_Os11g47494	0.695155	0.1	-2.79733	0.001	0.0382111
LOC_Os05g39260	0.184042	1.46691	2.99467	0.0127	0.197483		LOC_Os06g41920	0.695134	0.1	-2.79729	0.0017	0.0552537
LOC_Os02g30910	5.75465	46.1819	3.00453	5e-05	0.00418223		LOC_Os11g19320	0.694423	0.1	-2.79581	0.02555	0.281737
LOC_Os02g29230	0.0896278	0.720638	3.00726	0.001	0.0382111		LOC_Os10g26750	0.692624	0.1	-2.79207	0.01165	0.187094
LOC_Os03g04060	0.374027	3.03107	3.01861	0.0019	0.0598021		LOC_Os09g06760	0.691923	0.1	-2.79061	0.0001	0.00725154
LOC_Os01g74300	1.09466	8.92967	3.02812	0.0002	0.0125823		LOC_Os10g03430	0.691189	0.1	-2.78908	0.00095	0.0376049
LOC_Os07g35160	0.1	0.849782	3.08709	0.0094	0.165881		LOC_Os07g44120	0.690345	0.1	-2.78732	0.0257	0.281737
LOC_Os04g52790	0.289255	2.47192	3.09522	0.0544	0.404337		LOC_Os01g07180	0.689643	0.1	-2.78585	5e-05	0.00418223
LOC_Os02g50690	1.23247	10.5508	3.09773	5e-05	0.00418223		LOC_Os12g27110	0.689582	0.1	-2.78572	0.0022	0.0657283
LOC_Os02g42470	0.1	0.866709	3.11555	0.04935	0.384811		LOC_Os03g56980	0.689263	0.1	-2.78505	5e-05	0.00418223
LOC_Os11g37200	2.72135	23.6465	3.11923	5e-05	0.00418223		LOC_Os01g11390	0.688688	0.1	-2.78385	0.00605	0.125448
LOC_Os04g38660	0.329766	2.88318	3.12815	0.01655	0.227958		LOC_Os03g55940	0.688654	0.1	-2.78378	0.00015	0.0100212
LOC_Os03g22470	33.7838	295.587	3.12918	5e-05	0.00418223		LOC_Os11g33134	0.688524	0.1	-2.78351	0.00015	0.0100212
LOC_Os04g53300	0.892067	7.90309	3.14719	0.02545	0.281737		LOC_Os11g05710	0.687696	0.1	-2.78177	5e-05	0.00418223
LOC_Os04g08280	0.134632	1.19832	3.15392	0.042	0.359259		LOC_Os05g26610	0.687464	0.1	-2.78128	0.0001	0.00725154
LOC_Os03g05530	0.87185	7.77614	3.1569	5e-05	0.00418223		LOC_Os05g49660	0.687442	0.1	-2.78124	0.01315	0.198732
LOC_Os05g47700	0.1	0.891967	3.15699	5e-05	0.00418223		LOC_Os07g09640	0.687081	0.1	-2.78048	0.00615	0.125759
LOC_Os02g51110	0.520166	4.72513	3.18331	0.0001	0.00725154		LOC_Os04g50910	0.685138	0.1	-2.77639	0.0004	0.0206691
LOC_Os06g39120	0.628593	5.73015	3.18837	0.0001	0.00725154		LOC_Os01g11190	0.685067	0.1	-2.77625	0.01285	0.197483
LOC_Os03g13870	0.156187	1.43654	3.20125	0.0053	0.117471		LOC_Os05g10750	0.68483	0.1	-2.77575	0.0001	0.00725154
LOC_Os03g02280	0.146224	1.3457	3.2021	0.053	0.399553		LOC_Os03g23800	0.683144	0.1	-2.77219	5e-05	0.00418223
LOC_Os02g26810	0.115753	1.06725	3.20478	0.0079	0.148415		LOC_Os04g42750	0.682914	0.1	-2.7717	5e-05	0.00418223
LOC_Os10g40960	0.133823	1.23799	3.2096	0.0253	0.281737		LOC_Os01g50740	0.681812	0.1	-2.76937	0.0017	0.0552537
LOC_Os09g33690	2.13364	19.7547	3.21081	5e-05	0.00418223		LOC_Os08g26460	0.681812	0.1	-2.76937	0.0017	0.0552537
LOC_Os06g12820	0.185673	1.73189	3.22151	0.00125	0.0455134		LOC_Os01g35870	0.681302	0.1	-2.76829	0.02555	0.281737
LOC_Os02g47780	0.273729	2.57689	3.23481	0.00425	0.101451		LOC_Os01g54310	0.681302	0.1	-2.76829	0.02555	0.281737
LOC_Os01g24710	5.92268	55.78	3.23543	5e-05	0.00418223		LOC_Os12g32010	0.680794	0.1	-2.76722	0.00605	0.125448
LOC_Os12g32390	0.231042	2.18242	3.2397	0.053	0.399553		LOC_Os05g34690	0.680751	0.1	-2.76713	0.001	0.0382111
LOC_Os04g18940	0.228891	2.16305	3.24033	0.0045	0.105236		LOC_Os04g01900	0.679338	0.1	-2.76413	5e-05	0.00418223
LOC_Os04g38720	2.94669	27.9002	3.24311	5e-05	0.00418223		LOC_Os07g46150	0.67899	0.1	-2.76339	0.00095	0.0376049
LOC_Os04g52320	0.0769165	0.728725	3.24401	0.02455	0.27875		LOC_Os08g32490	0.677668	0.1	-2.76058	0.01315	0.198732
LOC_Os01g19220	0.199844	1.89885	3.24818	0.0001	0.00725154		LOC_Os11g31610	0.677668	0.1	-2.76058	0.01315	0.198732
LOC_Os02g39155	0.1	0.963163	3.26778	0.00025	0.0146757		LOC_Os04g12340	0.677611	0.1	-2.76046	0.00165	0.0547631
LOC_Os03g63370	0.338505	3.28407	3.27824	0.00055	0.025888		LOC_Os03g20220	0.677361	0.1	-2.75992	0.0257	0.281737
LOC_Os06g37080	2.10301	20.5133	3.28603	5e-05	0.00418223		LOC_Os11g10650	0.677349	0.1	-2.7599	5e-05	0.00418223
LOC_Os03g08600	0.113488	1.11618	3.29796	0.00565	0.121991		LOC_Os07g42690	0.67681	0.1	-2.75875	5e-05	0.00418223
LOC_Os06g10750	3.39911	33.5206	3.30182	5e-05	0.00418223		LOC_Os02g28730	0.676776	0.1	-2.75868	0.00025	0.0146757
LOC_Os04g45520	0.754922	7.52763	3.3178	0.0001	0.00725154		LOC_Os10g31560	0.676776	0.1	-2.75868	0.00025	0.0146757
LOC_Os01g42090	0.22455	2.25805	3.32997	0.0068	0.134535		LOC_Os02g05240	0.676475	0.1	-2.75804	0.0022	0.0657283
LOC_Os04g43760	1.50978	15.5217	3.36188	5e-05	0.00418223		LOC_Os06g28490	0.674488	0.1	-2.75379	5e-05	0.00418223
LOC_Os09g12150	0.689757	7.11402	3.3665	5e-05	0.00418223		LOC_Os02g26780	0.673738	0.1	-2.75219	5e-05	0.00418223
LOC_Os08g44270	7.45779	77.2478	3.37267	5e-05	0.00418223		LOC_Os02g27890	0.672341	0.1	-2.74919	0.0033	0.0858166
LOC_Os01g68290	0.750837	7.81515	3.3797	0.0013	0.0467422		LOC_Os06g03140	0.671561	0.1	-2.74752	5e-05	0.00418223
LOC_Os08g36040	1.00317	10.4783	3.38477	5e-05	0.00418223		LOC_Os12g01610	0.671331	0.1	-2.74702	0.00015	0.0100212
LOC_Os12g02370	0.226865	2.3796	3.39081	0.0036	0.0908794		LOC_Os05g31450	0.670188	0.1	-2.74457	0.0001	0.00725154
LOC_Os08g08960	206.982	2174.08	3.39283	5e-05	0.00418223		LOC_Os01g45260	0.66899	0.1	-2.74198	0.0017	0.0552537
LOC_Os04g58734	0.162548	1.77622	3.44987	0.02435	0.277331		LOC_Os07g25580	0.668656	0.1	-2.74126	0.02555	0.281737
LOC_Os01g68050	0.0714004	0.78762	3.4635	0.02875	0.298189		LOC_Os11g32400	0.668656	0.1	-2.74126	0.02555	0.281737
LOC_Os04g47250	0.194771	2.15964	3.47094	0.00075	0.0321191		LOC_Os11g37490	0.668455	0.1	-2.74083	5e-05	0.00418223
LOC_Os01g27630	2.01574	22.4037	3.47436	5e-05	0.00418223		LOC_Os11g45090	0.667428	0.1	-2.73861	5e-05	0.00418223
LOC_Os01g19290	2.41311	27.1078	3.48974	5e-05	0.00418223		LOC_Os01g13640	0.667136	0.1	-2.73798	0.00015	0.0100212
LOC_Os03g24870	0.0756474	0.860562	3.50792	0.02285	0.270048		LOC_Os03g37620	0.665908	0.1	-2.73532	0.01285	0.197483
LOC_Os12g04150	0.119853	1.36526	3.50984	0.024	0.275587		LOC_Os05g42160	0.665908	0.1	-2.73532	0.01285	0.197483
LOC_Os07g34110	0.614529	7.00329	3.51048	5e-05	0.00418223		LOC_Os05g18390	0.665535	0.1	-2.73451	0.00605	0.125448
LOC_Os11g12740	0.16157	1.84306	3.51187	0.0005	0.023904		LOC_Os03g04540	0.664848	0.1	-2.73302	0.0257	0.281737
LOC_Os02g01370	0.1	1.14596	3.51848	0.01425	0.208538		LOC_Os08g36810	0.664848	0.1	-2.73302	0.0257	0.281737
LOC_Os02g07430	0.272461	3.13157	3.52276	0.0009	0.0370122		LOC_Os12g13220	0.664848	0.1	-2.73302	0.0257	0.281737
LOC_Os02g48820	0.425572	4.92023	3.53125	0.0011	0.0411217		LOC_Os11g20140	0.663857	0.1	-2.73087	0.0022	0.0657283
LOC_Os09g31080	1.21866	14.2328	3.54585	5e-05	0.00418223		LOC_Os05g35490	0.663652	0.1	-2.73043	0.01165	0.187094
LOC_Os09g38110	0.401772	4.75899	3.56621	0.0007	0.0307146		LOC_Os10g16500	0.663553	0.1	-2.73021	0.0001	0.00725154
LOC_Os03g11420	0.850577	10.2417	3.58987	5e-05	0.00418223		LOC_Os11g44470	0.662993	0.1	-2.72899	0.00015	0.0100212
LOC_Os03g11650	0.333607	4.05322	3.60285	5e-05	0.00418223		LOC_Os10g32910	0.662758	0.1	-2.72848	0.0017	0.0552537
LOC_Os03g17130	0.088554	1.10951	3.64722	0.0265	0.285787		LOC_Os03g22650	0.661916	0.1	-2.72665	0.0005	0.023904
LOC_Os01g42690	0.174664	2.19222	3.64974	0.00645	0.129944		LOC_Os05g18350	0.661238	0.1	-2.72517	0.0004	0.0206691
LOC_Os06g31800	0.1	1.26633	3.66258	5e-05	0.00418223		LOC_Os09g12990	0.661238	0.1	-2.72517	0.0004	0.0206691
LOC_Os07g42895	0.1	1.33491	3.73867	0.01665	0.228605		LOC_Os02g34270	0.659992	0.1	-2.72245	5e-05	0.00418223
LOC_Os05g50160	0.0986654	1.3281	3.75068	0.05215	0.396202		LOC_Os03g47584	0.659178	0.1	-2.72067	0.0001	0.00725154
LOC_Os01g66290	0.569562	7.75424	3.76706	5e-05	0.00418223		LOC_Os06g05490	0.659061	0.1	-2.72041	0.0003	0.017069
LOC_Os08g04000	0.1	1.40063	3.808	0.04475	0.367249		LOC_Os10g03855	0.658804	0.1	-2.71985	0.00165	0.0547631
LOC_Os06g02460	0.0859457	1.26962	3.88483	0.0517	0.395135		LOC_Os11g40564	0.658804	0.1	-2.71985	0.00165	0.0547631
LOC_Os09g24190	0.1	1.50269	3.90948	0.0032	0.0841886		LOC_Os02g33160	0.658345	0.1	-2.71884	0.0001	0.00725154
LOC_Os07g47400	0.188605	2.8718	3.92852	0.0046	0.106564		LOC_Os06g12340	0.65812	0.1	-2.71835	5e-05	0.00418223
LOC_Os02g46100	0.314897	4.85472	3.94644	0.00115	0.0425911		LOC_Os05g49360	0.656675	0.1	-2.71518	0.00615	0.125759
LOC_Os06g06320	0.561432	8.85705	3.97964	0.0002	0.0125823		LOC_Os09g12260	0.656657	0.1	-2.71514	0.0004	0.0206691
LOC_Os03g56782	0.1	1.60353	4.00318	0.02765	0.291986		LOC_Os01g50190	0.65664	0.1	-2.7151	0.001	0.0382111
LOC_Os12g04320	0.0962605	1.5731	4.03052	0.0521	0.396113		LOC_Os04g45320	0.656554	0.1	-2.71491	5e-05	0.00418223
LOC_Os05g13940	0.304439	5.06437	4.05616	5e-05	0.00418223		LOC_Os01g03970	0.656463	0.1	-2.71471	0.02555	0.281737
LOC_Os07g44060	3.17998	54.4238	4.09715	5e-05	0.00418223		LOC_Os01g14730	0.655517	0.1	-2.71263	5e-05	0.00418223
LOC_Os06g02780	0.164221	2.8994	4.14204	0.0011	0.0411217		LOC_Os06g01240	0.655191	0.1	-2.71192	0.0058	0.123428
LOC_Os04g11390	0.323224	5.92825	4.197	0.00445	0.104491		LOC_Os01g36772	0.654953	0.1	-2.71139	5e-05	0.00418223
LOC_Os01g18744	0.306351	5.72177	4.2232	5e-05	0.00418223		LOC_Os04g21040	0.65354	0.1	-2.70828	5e-05	0.00418223
LOC_Os05g32420	0.1	1.9665	4.29756	5e-05	0.00418223		LOC_Os12g06090	0.65313	0.1	-2.70737	0.00095	0.0376049
LOC_Os06g05010	0.137728	2.86391	4.37809	0.05445	0.404535		LOC_Os04g14270	0.65266	0.1	-2.70633	0.0001	0.00725154
LOC_Os02g46460	2.74489	58.6722	4.41786	5e-05	0.00418223		LOC_Os05g19190	0.652427	0.1	-2.70582	5e-05	0.00418223
LOC_Os03g43100	0.306077	6.58585	4.4274	0.0017	0.0552537		LOC_Os03g15470	0.651818	0.1	-2.70447	0.0003	0.017069
LOC_Os06g47260	0.1	2.20102	4.4601	5e-05	0.00418223		LOC_Os04g14460	0.651818	0.1	-2.70447	0.0003	0.017069
LOC_Os05g42150	1.84819	40.9912	4.47113	5e-05	0.00418223		LOC_Os12g35750	0.650943	0.1	-2.70253	0.00605	0.125448
LOC_Os05g30400	0.645455	14.4121	4.48082	5e-05	0.00418223		LOC_Os07g28180	0.650635	0.1	-2.70185	0.0017	0.0552537
LOC_Os06g04940	0.28324	6.3827	4.49407	0.0049	0.111371		LOC_Os12g40400	0.650635	0.1	-2.70185	0.0017	0.0552537
LOC_Os11g37480	0.1	2.28679	4.51525	0.0094	0.165881		LOC_Os01g13920	0.649488	0.1	-2.6993	0.00615	0.125759
LOC_Os02g30560	0.1	2.33417	4.54484	0.0004	0.0206691		LOC_Os07g42550	0.648812	0.1	-2.6978	5e-05	0.00418223
LOC_Os02g52830	0.0595098	1.40441	4.56069	0.0261	0.283898		LOC_Os08g02650	0.648337	0.1	-2.69674	0.0005	0.023904
LOC_Os06g13460	0.0754096	1.86402	4.62753	0.0261	0.283898		LOC_Os07g05560	0.720208	0.112073	-2.68397	0.02465	0.279457
LOC_Os10g40720	0.1	2.70867	4.75951	5e-05	0.00418223		LOC_Os09g38090	1.1986	0.186806	-2.68174	0.0008	0.0339515
LOC_Os05g11414	0.126454	3.43159	4.76219	0.0233	0.27269		LOC_Os07g02980	3.95915	0.627475	-2.65756	0.00035	0.0189161
LOC_Os02g51620	0.52007	15.0343	4.85341	5e-05	0.00418223		LOC_Os03g63010	0.728194	0.117841	-2.62748	0.0214	0.262623
LOC_Os06g35970	0.211532	6.68861	4.98276	0.0028	0.0771132		LOC_Os04g07100	1.38567	0.232515	-2.57519	0.00045	0.0225113
LOC_Os08g42350	2.357	77.7702	5.04419	5e-05	0.00418223		LOC_Os12g38290	7.16918	1.23294	-2.53971	0.0038	0.0944999
LOC_Os04g56700	0.198545	7.32829	5.20594	0.0024	0.0696538		LOC_Os07g02560	0.870973	0.151581	-2.52254	0.0152	0.217222
LOC_Os06g06260	0.1	3.72486	5.21911	5e-05	0.00418223		LOC_Os03g61910	0.720592	0.127089	-2.50334	0.02625	0.284692
LOC_Os06g15430	0.1	4.5761	5.51605	5e-05	0.00418223		LOC_Os09g32095	2.03235	0.359423	-2.49939	0.0163	0.226381
							LOC_Os11g47970	63.834	11.3678	-2.48937	5e-05	0.00418223
							LOC_Os03g17910	1.91503	0.345937	-2.46879	0.005	0.113246
							LOC_Os03g47810	0.663118	0.120998	-2.45428	0.04375	0.365575
							LOC_Os03g11770	0.656804	0.120929	-2.4413	0.05195	0.39567
							LOC_Os12g04080	1.51835	0.281675	-2.4304	0.00825	0.152773
							LOC_Os12g34500	1.73249	0.325435	-2.41241	0.00205	0.0628796
							LOC_Os12g21930	0.990043	0.186096	-2.41144	0.0059	0.124229
							LOC_Os02g38490	2.31892	0.455099	-2.3492	0.0099	0.171604
							LOC_Os03g51230	1.32541	0.261039	-2.3441	0.0005	0.023904
							LOC_Os03g38580	0.725243	0.144179	-2.3306	0.01515	0.216747
							LOC_Os01g60830	0.909407	0.181098	-2.32816	0.0424	0.360536
							LOC_Os04g45000	0.793727	0.159724	-2.31306	0.0194	0.248935
							LOC_Os09g08880	1.41231	0.284333	-2.3124	0.03855	0.344726
							LOC_Os11g02720	0.679184	0.138037	-2.29875	0.04165	0.358304
							LOC_Os04g44420	5.03929	1.0431	-2.27234	0.01225	0.193194
							LOC_Os11g01439	2.26276	0.476493	-2.24756	0.0001	0.00725154
							LOC_Os02g37600	1.09141	0.231887	-2.2347	0.045	0.368309
							LOC_Os01g45800	2.10252	0.448935	-2.22754	0.00035	0.0189161
							LOC_Os12g01449	1.96507	0.419618	-2.22743	5e-05	0.00418223
							LOC_Os09g19300	1.39111	0.297333	-2.22609	0.00125	0.0455134
							LOC_Os09g31502	0.755718	0.166572	-2.1817	0.01475	0.213204
							LOC_Os03g21260	11.8504	2.63667	-2.16815	5e-05	0.00418223
							LOC_Os10g19160	1.93068	0.429748	-2.16755	0.0003	0.017069
							LOC_Os03g06630	0.692096	0.156602	-2.14387	0.03705	0.338027
							LOC_Os04g22870	0.890826	0.201643	-2.14334	0.0355	0.330763
							LOC_Os10g09240	3.46213	0.784428	-2.14195	0.00865	0.1572
							LOC_Os08g10560	0.666002	0.154122	-2.11145	0.04125	0.356852
							LOC_Os06g14240	1.56156	0.362991	-2.10498	0.0334	0.321734
							LOC_Os12g34102	2.31826	0.539805	-2.10253	0.0415	0.357521
							LOC_Os08g36900	113.959	26.7666	-2.09001	5e-05	0.00418223
							LOC_Os12g34040	1.42459	0.335506	-2.08614	0.0089	0.160448
							LOC_Os02g29500	0.918442	0.216838	-2.08257	0.0368	0.336933
							LOC_Os01g56780	3.42118	0.808833	-2.08058	5e-05	0.00418223
							LOC_Os11g10590	2899.18	686.098	-2.07916	5e-05	0.00418223
							LOC_Os05g13620	1.50208	0.356274	-2.0759	0.0303	0.306888
							LOC_Os11g02379	0.828868	0.200228	-2.0495	0.0307	0.308765
							LOC_Os01g74450	2.59752	0.628231	-2.04777	0.00155	0.0528675
							LOC_Os03g30300	2.04996	0.496037	-2.04708	0.00095	0.0376049
							LOC_Os12g21784	0.922132	0.225365	-2.03271	0.00285	0.0780336
							LOC_Os01g68960	4.86536	1.19475	-2.02584	0.0015	0.051604
							LOC_Os12g17600	15.0504	3.70096	-2.02383	5e-05	0.00418223
							LOC_Os03g61160	28.2021	7.00935	-2.00845	5e-05	0.00418223
							LOC_Os07g36180	2.14157	0.53431	-2.00292	0.0043	0.102456
							LOC_Os08g36680	1.48369	0.370249	-2.00262	0.0218	0.264584
							LOC_Os09g16714	1.08661	0.27652	-1.97438	0.0473	0.376191
							LOC_Os09g34214	4.8517	1.23629	-1.97247	0.00055	0.025888
							LOC_Os01g12460	2.99532	0.772113	-1.95583	0.00495	0.112261
							LOC_Os07g03930	0.812182	0.210884	-1.94535	0.0171	0.232747
							LOC_Os05g05600	2.6837	0.69735	-1.94427	5e-05	0.00418223
							LOC_Os02g38020	1.20371	0.312949	-1.94349	0.00185	0.0591269
							LOC_Os10g26690	1.30084	0.338427	-1.94253	0.04355	0.365575
							LOC_Os12g38051	1.76671	0.459794	-1.94201	0.0271	0.289126
							LOC_Os06g09570	48.3835	12.643	-1.93618	5e-05	0.00418223
							LOC_Os05g39120	0.848146	0.22168	-1.93583	0.01845	0.242392
							LOC_Os06g48870	1.35387	0.357507	-1.92105	0.0104	0.176896
							LOC_Os01g58280	0.754566	0.199585	-1.91864	0.0209	0.259128
							LOC_Os05g15510	1.36152	0.360838	-1.91579	0.00325	0.0850718
							LOC_Os09g32230	0.724924	0.192514	-1.91287	0.04705	0.37535
							LOC_Os02g57590	11.4458	3.04874	-1.90853	5e-05	0.00418223
							LOC_Os06g02000	10.9473	2.92599	-1.90358	5e-05	0.00418223
							LOC_Os03g19560	2.90465	0.779384	-1.89796	0.0002	0.0125823
							LOC_Os04g27060	2.35749	0.637253	-1.88731	0.00545	0.119315
							LOC_Os11g39900	0.678325	0.183383	-1.88712	0.0094	0.165881
							LOC_Os05g38660	5.74773	1.56014	-1.88132	0.0038	0.0944999
							LOC_Os02g21550	1.73309	0.474081	-1.87014	0.01135	0.185674
							LOC_Os05g50610	0.678949	0.186165	-1.86672	0.03565	0.331504
							LOC_Os02g36070	1.43508	0.39469	-1.86234	0.01	0.172875
							LOC_Os07g02940	7.75194	2.13668	-1.85919	0.00065	0.0294439
							LOC_Os01g55450	2.00337	0.554411	-1.8534	0.0004	0.0206691
							LOC_Os04g44770	1.07229	0.296792	-1.85317	0.0381	0.342477
							LOC_Os03g25450	1.51627	0.421641	-1.84644	0.00205	0.0628796
							LOC_Os08g03690	19.8488	5.54349	-1.84019	5e-05	0.00418223
							LOC_Os12g34022	5.4978	1.53546	-1.84018	0.00175	0.0564888
							LOC_Os08g45190	1.22497	0.342467	-1.83871	0.05185	0.395315
							LOC_Os04g55180	1.98731	0.555868	-1.838	0.0027	0.0751587
							LOC_Os01g03330	1.28687	0.361386	-1.83225	0.00625	0.127051
							LOC_Os07g09814	12.9982	3.65532	-1.83024	5e-05	0.00418223
							LOC_Os02g08490	22.2508	6.27316	-1.82659	5e-05	0.00418223
							LOC_Os12g13445	7.38233	2.08769	-1.82217	0.00045	0.0225113
							LOC_Os01g46380	119.571	34.2305	-1.80451	5e-05	0.00418223
							LOC_Os11g05170	63.0786	18.1278	-1.79895	5e-05	0.00418223
							LOC_Os02g39360	2.4447	0.703395	-1.79725	0.0047	0.108251
							LOC_Os08g37040	1.03314	0.297262	-1.79723	0.0379	0.341866
							LOC_Os12g24650	2.25727	0.650288	-1.79543	0.00445	0.104491
							LOC_Os01g18280	1.60605	0.466662	-1.78307	0.00255	0.0723842
							LOC_Os02g37490	290.08	85.4466	-1.76336	5e-05	0.00418223
							LOC_Os12g34104	3.6315	1.07108	-1.7615	0.0232	0.272135
							LOC_Os01g72260	0.932018	0.277764	-1.7465	0.01885	0.245344
							LOC_Os03g62780	0.705149	0.210206	-1.74612	0.0393	0.348245
							LOC_Os04g52180	157.317	47.4259	-1.72993	5e-05	0.00418223
							LOC_Os11g05570	2.71245	0.817777	-1.72982	0.00415	0.0998933
							LOC_Os09g15800	0.671796	0.203616	-1.72217	0.02265	0.269716
							LOC_Os01g72910	22.414	6.80121	-1.72054	0.0002	0.0125823
							LOC_Os01g15270	368.301	111.817	-1.71975	5e-05	0.00418223
							LOC_Os05g49220	1.02095	0.312866	-1.7063	0.02205	0.266432
							LOC_Os01g15510	0.96238	0.295702	-1.70246	0.0445	0.366068
							LOC_Os01g56270	1.10933	0.341678	-1.69898	0.0067	0.133525
							LOC_Os02g30650	1.66967	0.514832	-1.69739	0.00485	0.110623
							LOC_Os06g46754	0.983612	0.303372	-1.697	0.03045	0.307685
							LOC_Os11g32890	157.683	48.726	-1.69426	5e-05	0.00418223
							LOC_Os07g08180	0.917049	0.286837	-1.67677	0.0081	0.150967
							LOC_Os05g32270	3.71199	1.16347	-1.67376	0.0012	0.04394
							LOC_Os10g38920	1.85658	0.582374	-1.67263	0.00685	0.134905
							LOC_Os07g46550	2.50854	0.78814	-1.67032	0.01625	0.22599
							LOC_Os07g06820	14.7794	4.65515	-1.66669	5e-05	0.00418223
							LOC_Os03g20600	5.58074	1.76534	-1.66051	0.0046	0.106564
							LOC_Os03g14180	36.9474	11.6949	-1.65959	5e-05	0.00418223
							LOC_Os03g03990	0.938886	0.298598	-1.65275	0.0373	0.33953
							LOC_Os12g19580	2.93777	0.937921	-1.64718	0.0022	0.0657283
							LOC_Os07g08150	1.59364	0.51163	-1.63915	0.0232	0.272135
							LOC_Os03g06910	0.870316	0.280323	-1.63445	0.0219	0.265549
							LOC_Os02g35950	31.2668	10.0998	-1.6303	5e-05	0.00418223
							LOC_Os08g15306	6.07818	1.97064	-1.62498	0.0341	0.323718
							LOC_Os12g34096	3.21405	1.05166	-1.61172	0.0088	0.158977
							LOC_Os02g33830	1.31768	0.432775	-1.60631	0.0312	0.311615
							LOC_Os04g36750	8.15548	2.68394	-1.60342	0.0012	0.04394
							LOC_Os09g11250	3.19611	1.05231	-1.60276	0.0037	0.0928605
							LOC_Os03g20120	39.2176	13.0017	-1.5928	5e-05	0.00418223
							LOC_Os06g36910	0.724124	0.24079	-1.58846	0.03025	0.306562
							LOC_Os01g59920	0.697376	0.232001	-1.58781	0.03725	0.339194
							LOC_Os08g36774	19.74	6.58859	-1.58308	5e-05	0.00418223
							LOC_Os02g36570	5.59189	1.87185	-1.57887	5e-05	0.00418223
							LOC_Os08g30014	4.29601	1.44578	-1.57115	0.0165	0.227814
							LOC_Os02g40070	0.662586	0.223272	-1.56931	0.0203	0.255181
							LOC_Os02g26210	6.32032	2.13125	-1.5683	0.0011	0.0411217
							LOC_Os11g04850	1.08438	0.366926	-1.56331	0.0238	0.274753
							LOC_Os07g46600	0.885828	0.300224	-1.56099	0.02325	0.272474
							LOC_Os03g10880	1.76293	0.599118	-1.55706	0.00195	0.0608579
							LOC_Os05g11320	3.38662	1.1511	-1.55683	0.03545	0.330654
							LOC_Os12g09584	0.958252	0.326576	-1.55299	0.0372	0.338977
							LOC_Os05g19390	1.565	0.534372	-1.55025	0.0028	0.0771132
							LOC_Os09g02180	369.232	126.655	-1.54362	5e-05	0.00418223
							LOC_Os04g56400	1.36379	0.468081	-1.54279	0.0123	0.193688
							LOC_Os04g16820	1.3689	0.470657	-1.54027	0.0032	0.0841886
							LOC_Os11g38170	3.72753	1.283	-1.5387	0.0005	0.023904
							LOC_Os06g48210	4.04538	1.39507	-1.53594	0.00075	0.0321191
							LOC_Os03g10420	1.11059	0.383037	-1.53577	0.0091	0.162638
							LOC_Os02g57760	0.670826	0.23166	-1.53393	0.0516	0.394746
							LOC_Os07g36490	4.4412	1.53592	-1.53185	0.0065	0.130697
							LOC_Os12g34045	185.731	64.3291	-1.52967	5e-05	0.00418223
							LOC_Os01g34610	3.30769	1.14788	-1.52685	0.001	0.0382111
							LOC_Os05g35010	5.44318	1.90183	-1.51706	0.00085	0.0353207
							LOC_Os08g08500	5.92167	2.07073	-1.51586	0.0052	0.116
							LOC_Os03g24610	1.37602	0.481404	-1.51518	0.01555	0.219917
							LOC_Os04g41550	1.47147	0.514914	-1.51485	0.0057	0.122866
							LOC_Os01g02560	0.689096	0.241421	-1.51315	0.03915	0.34769
							LOC_Os07g19030	1.083	0.379795	-1.51174	0.04605	0.371847
							LOC_Os12g07060	10.9312	3.8349	-1.51119	0.0001	0.00725154
							LOC_Os03g26229	2.49144	0.876045	-1.5079	0.01665	0.228605
							LOC_Os03g45710	1.43651	0.505202	-1.50764	0.05135	0.393764
							LOC_Os04g25440	7.56081	2.66731	-1.50316	0.00025	0.0146757
							LOC_Os04g14680	2.07678	0.733192	-1.50209	0.0148	0.213748
							LOC_Os07g08300	1.4722	0.520142	-1.501	0.00605	0.125448
							LOC_Os03g44430	2.48598	0.878384	-1.50089	0.00315	0.0833816

## Sheet: Table S5
Table S5: Total number of characterized DEGs in OsGW2_RNAi_7AP9
S.N.	Locus ID	Gene name	FC# 7AP9	Description	Main Function
1	LOC_Os06g06260	GELP78	5.22	LRR family protein	Lipid homeostasis in rice
2	LOC_Os08g42350	OsSWEET11/Os8N3	5.04	Sugar transporter	Involve in grain filling
3	LOC_Os05g11414	OSMADS58	4.76	MADS-BOX transcription factor family protein	Flower development
4	LOC_Os10g40720	OsEXPB3	4.76	Beta-expansin protein	Root, cell wall development
5	LOC_Os06g05010	OsENOD93-1	4.37809	Early nodulin like protein	Regulate N2 use efficiency
6	LOC_Os06g06320	Hd3a	3.98	Flowering gene/ FT homolog/Regulate heading date	Flower development
7	LOC_Os02g07430	OsMADS29	3.52	MADS-BOX transcription factor family protein	Embryo and endosperm development
8	LOC_Os11g12740	OsSP1	3.51	Peptide transporter	Panicle development, transporter
9	LOC_Os07g34110	OsCLIP	3.51	Membrane protein	Auxin transport
10	LOC_Os01g68050	OsProT1	3.4635	Amino acid transport protein	Abiotic stress response
11	LOC_Os08g44270	OsSAG12-2	3.37	Cycteine protease	Regulate stress induced cell death
12	LOC_Os09g12150	OsFBX310/OsIBF1	3.3665	F-box domain containing protein	Affect brown pigmentation in hull
13	LOC_Os04g38720	OsNAC2	3.24	NAC domain containing protein	Drought and salt tolerance in rice
14	LOC_Os01g24710	OsMBL1	3.24	Mannose binding lectin protein	Salt and drought stress response
15	LOC_Os10g40960	RL14	3.21	Oxygenase family protein	Leaf development
16	LOC_Os02g51110	OsNIP2;1	3.18	Aquaporin	Silicon transporter
17	LOC_Os04g38660	Bh4	3.13	Amino acid transporter family protein	Grain hull development
18	LOC_Os01g10504	OsMADS3	2.85	MADS-BOX transcription factor family protein	Flower development
19	LOC_Os09g36930	OsPIP2;7	2.81	Plasma membrane protein	Tolerance to boron toxicity
20	LOC_Os01g65660	OsAAP5	2.78799	Amino acid transporter	Regulate tiller number and grain yield
21	LOC_Os03g03164	KNAT7	2.75	KNOX family homeobox protein knotted 1	Cell expansion in grain
22	LOC_Os08g41950	OsMADS7	2.75	MADS-BOX transcription factor family protein	Flower development
23	LOC_Os02g56510	OsPHO1;2	2.73	Phosphate transporter	Phosphate homeostasis
24	LOC_Os12g10540	OsMADS13	2.66	MADS-BOX transcription factor family protein	Flower development
25	LOC_Os01g61160	OsChI1	2.62	Laccase precursor protein	Abiotic stress tolerance
26	LOC_Os02g53130	OsNR2	2.60121	Nitrate reductase	Enhances nitrogen use efficiency
27	LOC_Os12g08780	OsYUC11	2.55303	Flavin monooxygenase	Increase IAA level during grain development
28	LOC_Os05g23350	XYH	2.55	Glycosyl hydrolase family protein	Rice seed development
29	LOC_Os09g32948	OsMADS8	2.54	MADS-BOX transcription factor family protein	Flower development
30	LOC_Os03g40540	OsDWARF	2.5	Cytochrome P450	Leaf and stem development
31	LOC_Os10g28330	RID1	2.49	ZOS10-04, C2H2 zinc finger protein	Flower development
32	LOC_Os03g12290	OsGS1	2.48	Glutamine synthatase	Grain filling
33	LOC_Os03g60509	OsCHI	2.48	Chalcone isomerase	Panicle development
34	LOC_Os06g42030	OsHAK10	2.47	Potassium transporter	Salt stress
35	LOC_Os05g35500	Osmyb1	2.47	MYB family transcription factors	Seed development
36	LOC_Os02g19130	OsFDML1	2.45	Factor of DNA methylation 1	Flower development
37	LOC_Os07g03710	OsSCP/OsPR1a	2.44147	SCP-like extracellular protein	Biotic stress response
38	LOC_Os09g23300	OsVIT2	2.43	Iron transporter	Iron localization
39	LOC_Os01g07500	OsFIB/TSG1	2.41673	TAR related protein 2	Role in local IAA biosynthesis
40	LOC_Os03g33090	Os-LBD37	2.4	DUF260 domain containing protein	N2 metabolism
41	LOC_Os07g40290	OsGH3.8	2.35	IAA amido synthatase GH3-8	Flower development
42	LOC_Os01g55940	OsGH3-2	2.31	IAA amido synthatase GH3-3	Drought, cold tolerance in rice
43	LOC_Os04g54474	OsTGAP1/OsbZIP37	2.31	bZIP family transcription factor	Diterpenoid biosynthesis
44	LOC_Os05g46530	OsIPP3	2.26517	Invertage/pectin methylesterase inhibitor family protein	Anther development
45	LOC_Os01g61070	OsATX	2.23	Heavy metal transporter	Stress response in rice
46	LOC_Os11g40030	KRP3	2.22	Cyclin dependent kinase inhibitor 3	Endosperm development
47	LOC_Os01g71310	OsCKX4	2.19	Cytokinin dehydrogenase 4	Crown root development
48	LOC_Os01g71670	OsGLN2	2.18109	Rice endo-1,3-beta-glucanase -Glycosyl hydrolase family protein	Lemma/Palea development
49	LOC_Os02g56120	OsIAA9	2.17	Auxin responsive Aux/IAA gene family member	Starch granules accumulation
50	LOC_Os09g27820	OsACO1	2.15	ACC oxidase	Stress responsive gene
51	LOC_Os04g40730	WSL3	2.13	Beta-ketoacyl-CoA reductase	Wax biosynthesis in rice
52	LOC_Os06g39880	CYP734A4	2.07	Cytochrome P450	Brassinosteroid catabolism
53	LOC_Os11g29290	HAN1	2.05	Cytochrome P450	Chilling tolerance
54	LOC_Os04g01140	OsFNSII	2.02606	Cytochrome P450 / Flavone Synthase II	Regulate lignin deposition in rice cell wall
55	LOC_Os04g41680	OsChia4a	2.01836	E-box motif containing chitinase family protein	Biotic stress response
56	LOC_Os04g43680	OsMYB4	2.0172	MYB family transcription factor	Abiotic stress response
57	LOC_Os12g29220	OsSWEET13	1.99634	Nodulin MtN3 family protein	Biotic stress response
58	LOC_Os03g08470	OsLG3	1.99	AP2 domain containing protein	Drought tolerance
59	LOC_Os05g02070	OsMT2b	1.97999	Metallothionein gene	Root development
60	LOC_Os01g15340	OsRAA1	1.96	Flowering promoting factor like 1	Root development
61	LOC_Os02g11020	CYP734A2	1.95	Cytochrome P450	Brassinosteroid catabolism
62	LOC_Os08g41880	NPP1	1.95	Pyrophosphatase	Secretory pathway in chloroplast
63	LOC_Os05g34854	GA20OX4	1.93	GA20 oxidase	Regulation of rice morphology
64	LOC_Os08g01120	OsMOT1	1.92226	MOT1 type molybdate transporter	MO enrichment in rice grain
65	LOC_Os05g06480	Chalks5	1.90469	A vacuolar H+-translocating pyrophosphatase	Regulate grain chalkiness
66	LOC_Os03g10210	HOX12	1.89129	Homeobox containing protein	Regulate panicle excertion
67	LOC_Os07g06620	OsYAB1	1.87893	YABBI domain containing protein	Lemma/Palea development
68	LOC_Os08g06280	OsLSD1	1.87521	Zinc finger protein	Regulate programme cell death and callus differentiation
69	LOC_Os03g17350	OsABCG5/RCN1	1.87133	Plasma membrane ATP-binding cassette transporter	Control vegetative growth
70	LOC_Os04g45860	OsYSL9	1.83411	Iron-chelate transporter	Iron distribution in rice grain
71	LOC_Os07g44180	OsLti6	1.8218	Membrane protein	Abiotic stress response
72	LOC_Os12g18360	Pita,Pi-4a	1.81	NB-ARC domain containing protein	Biotic stress
73	LOC_Os11g47330	OsACL-A2	1.80932	ATP-grasp domain containing protein	Biotic stress response
74	LOC_Os07g47240	OsGZF1	1.80678	CCCH type zinc finger protein	Regulates the seed storage protein GluB-1
75	LOC_Os02g12680	OsAOS3/OsHPL2	1.80136	Cytochrome P450	Biotic stress response
76	LOC_Os02g13870	OsNIP1	1.80052	Aquaporin protein/Arsenite radial transport	Regulate arsenic accumulation
77	LOC_Os02g45770	OsMADS6	1.79656	MADS-BOX transcription factor family protein	Flower development
78	LOC_Os10g25310	OsSPX3	1.77368	SPX domain containing protein	Phosphate homeostasis
79	LOC_Os03g15360	LAR	1.70617	Leucoanthocyanidin reductase	Involve in stigma formation
80	LOC_Os09g36730	OsMYB108	1.69217	MYB family transcription factor	Regulate lignin deposition in rice cell wall
81	LOC_Os12g39630	OsSAPK9	1.68899	Calcium/calmoludin containing protein kinase	Abiotic stress response
82	LOC_Os01g55240	OsGA2OX3	1.6869	Gibberellin 2-beta deoxygenase/GA inactivation	Maintain plant cell elongation
83	LOC_Os04g44470	RASI	1.68	Alpha amylase/subtilisin inhibitor	Seed development
84	LOC_Os09g34250	OsSGT1	1.67	Salicylic acid glucosyl transferase	Biotic stress
85	LOC_Os01g61940	OsABCG3	1.66761	ABC transporter /pollen development	Pollen development
86	LOC_Os03g13274	OsNRT1	1.63641	Nitrate transporter	N2 metabolism
87	LOC_Os08g28710	OsRLCK253	1.63111	A20/AN1 zinc-finger containing stress-associated proteins (SAP1/11)
88	LOC_Os03g54000	OsOPT7	1.63	Oligo peptide transporter	Iron homeostasis
89	LOC_Os10g30790	OsSPX1	1.62758	Phosphate transporter/phosphate homeostasis	Abiotic stress response
90	LOC_Os03g03370	OsBCH1/OsDSM2	1.62	Beta carotene hydroxylase	Drought and oxidative stress resistance
91	LOC_Os07g39970	ZFP245	1.59	ZOS7-08 C2H2 zinc finger protein	Abiotic stress tolerance
92	LOC_Os02g47510	OsNCED1/OsCCD4a	1.56222	Carotenoid oxygenase	Endosperm development
93	LOC_Os01g16714	OsYUC9	1.55436	Flavin monooxygenase	Increase IAA level during grain development
94	LOC_Os03g08460	OsEBP-89	1.53664	AP2 domain containing protein	Endosperm development
95	LOC_Os05g49940	OsCV	1.52211	Chloroplast protein/Nitrogen assimilation	Abiotic stress response
96	LOC_Os11g34460	OsFKF1	1.50577	FLAVIN-BINDING, KELCH REPEAT, F-BOX 1 domain containing protein	Flower development
97	LOC_Os03g22680	OsSRFP1	1.50062	Ubiquitin E3 ligases regulate the degradation of SPX4	Phosphate homeostasis
98	LOC_Os04g56400	OsGS2	-1.54	Glutamine synthatase	Abiotic stress tolerance
99	LOC_Os09g02180	OsDSSR1	-1.54362	A novel small peptide	Abiotic stress response
100	LOC_Os02g36570	OsABC1-2	-1.58	ABC1 family domain containing protein	Stress tolerance
101	LOC_Os01g59920	GRA78	-1.58781	S-sulfocysteine synthase	Chloroplast development
102	LOC_Os03g03990	PGL3	-1.65275	Signal recognition particle 43 kDa protein, chloroplast precursor	Chloroplast development
103	LOC_Os03g14180	OsHSP26	-1.66	Heat shock protein	Oxidative stress and heat stress
104	LOC_Os07g46550	OsANN3	-1.67	Annexin protein	Stress tolerance
105	LOC_Os05g32270	SMOS1	-1.67376	AP2 domain containing protein	Control organ size in rice
106	LOC_Os05g49220	WSL6	-1.7063	Era-type GTP-binding protein	Chloroplast development
107	LOC_Os01g15270	RAMY	-1.71975	Zinc-finger protein	Regulate alpha amylase repression
108	LOC_Os11g05570	LS1	-1.72982	Ribonuclease large subunit	Abiotic stress response
109	LOC_Os01g55450	OsCPK12	-1.8534	CBL interacting protein kinase	Abiotic stress response
110	LOC_Os12g38051	OsMT-I-4b	-1.94201	Matallothionein like protein	Abiotic stress response
111	LOC_Os02g38020	OsPHT2	-1.94349	Phosphate transporter	Abiotic stress response
112	LOC_Os11g10590	OsDT11	-2.08	Cysteine rich peptide	Drought tolerance
113	LOC_Os03g06630	OsHSF7/OsHSFA2dI	-2.14387	Heat shock transcription factor	Abiotic stress response
114	LOC_Os11g47970	OsrcaA1	-2.49	ATPase family protein	GA signaling
115	LOC_Os03g63010	PTOX1	-2.63	Plastid terminal oxidase	Tiller development

## Sheet: Table S6
Table S6: Total number of seed development related DEGs in OsGW2_RNAi_7AP9
S.N.	Locus ID	Gene name	FC# 7AP9	Affected trait
1	LOC_Os04g38720	OsNAC2,OsTIL1,	3.24311	architecture
2	LOC_Os07g40290	OsGH3.8,OsGH3-8,OsMGH3	2.35426	architecture
3	LOC_Os01g15340	OsRAA1	1.95683	architecture
4	LOC_Os03g17350	OsABCG5	1.87133	architecture
5	LOC_Os05g06480	Chalk5	1.90469	chalkiness
6	LOC_Os08g42350	Os8N3,xa13,OsSWEET11	5.04419	development
7	LOC_Os02g07430	OsMADS29	3.52276	development
8	LOC_Os01g10504	OsMADS3	2.84698	development
9	LOC_Os08g41950	OsMADS7	2.74615	development
10	LOC_Os02g19130	OsFDML1	2.45038	development
11	LOC_Os01g71310	OsCKX4	2.18912	development
12	LOC_Os03g08470	OsRAF,OsLG3	1.98696	development
13	LOC_Os08g01120	OsMOT1	1.92226	development
14	LOC_Os03g10210	Oshox12	1.89129	development
15	LOC_Os01g61940	OsABCG3	1.66761	development
16	LOC_Os03g54000	OPT,OsOPT7	1.62978	development
17	LOC_Os10g30790	OsPht1;8,OsPT8	1.62758	development
18	LOC_Os01g59920	OSGRA78	-1.58781	development
19	LOC_Os05g49220	OsWSL6	-1.7063	development
20	LOC_Os12g08780	OsYUC11	2.55303	endosperm
21	LOC_Os11g40030	OsKRP3	2.21791	endosperm
22	LOC_Os01g71670	OsGLN2	2.18109	endosperm
23	LOC_Os04g45860	OsYSL9	1.83411	endosperm
24	LOC_Os02g45770	OsMADS6	1.79656	endosperm
25	LOC_Os03g08460	OsEBP-89	1.53664	endosperm
26	LOC_Os02g51110	OsNIP2	3.18331	grain
27	LOC_Os01g65660	OsAAP5	2.78799	grain
28	LOC_Os03g03164	OsHOS58	2.74716	grain
29	LOC_Os02g53130	OsNIA1	2.60121	grain
30	LOC_Os03g12290	OsGS1	2.48483	grain
31	LOC_Os01g07500	OsFIB,TSG1	2.41673	grain
32	LOC_Os07g47240	OsGZF1	1.80678	grain
33	LOC_Os01g16714	OsYUC9	1.55436	grain
34	LOC_Os02g38020	OsPHT2	-1.94349	grain
35	LOC_Os05g46530	OsIPP3	2.26517	inflorescence
36	LOC_Os05g11414	OsMADS58	4.76219	lemma
37	LOC_Os09g32948	OsMADS8	2.54278	lemma
38	LOC_Os07g06620	OsYABBY1	1.87893	lemma
39	LOC_Os11g12740	OsSP1	3.51187	panicle
40	LOC_Os05g23350	OsXYH	2.55149	panicle
41	LOC_Os03g60509	OsCHI	2.47753	panicle
42	LOC_Os04g43680	Osmyb4	2.0172	panicle
43	LOC_Os05g02070	OsMT2b	1.97999	panicle
44	LOC_Os06g05010	OsENOD93-1	4.37809	seed
45	LOC_Os09g12150	OsIBF1	3.3665	seed
46	LOC_Os12g10540	OsMADS13	2.65564	seed
47	LOC_Os05g35500	Osmyb1	2.46796	seed
48	LOC_Os09g23300	OsVIT2	2.42563	seed
49	LOC_Os03g15360	OsLAR	1.70617	seed
50	LOC_Os04g44470	OsRASI	1.68325	seed
51	LOC_Os02g47510	OsNCED1	1.56222	seed
52	LOC_Os02g56120	OsIAA9	2.17118	starch
53	LOC_Os10g28330	OsEhd2,RID1	2.48599	yield
54	LOC_Os08g28710	OsRLCK253	1.63111	yield
55	LOC_Os03g22680	OsSRFP1	1.50062	yield
